# Supplementary material for: Single-cell multimodal analysis in a case with reduced penetrance of Progranulin-Frontotemporal Dementia
Source: Acta Neuropathol Commun. 2021 Aug 3;9:132. doi: 10.1186/s40478-021-01234-2 (PMC8336016; doi:10.1186/s40478-021-01234-2)
Supplement: Supplementary file 2 — Additional file 2. Supplementary tables. [file 40478_2021_1234_MOESM2_ESM.xlsx]

## Sheet: Supplementary Table1
Table S1
Subject ID	Gender;Age	Genotype	Diagnosis	Availability of Brain	Paraffin brain section	CITE-Seq	Whole-Genome-Sequencing (WGS)	ddPCR of frontal cortex
AMC.26	M;68	GRN(p.Tyr294*)	FTD	Yes (ID:34; Refer table S2a	Yes	Refer tableS2a	Yes	Yes
RedPenMC	F;96	GRN(p.Tyr294*)	Normal	Yes (ID:76; Refer table S2a)	Yes	Refer tableS2a	Yes	Yes
NC.94	F;73	GRN-wild type	Normal	No	No	No	Yes	No

## Sheet: Supplementary Table2a
Table S2a
Brain sample ID	Subject ID	Origin of Brain tissue	Frozen Brain region	Gender and age (yr.)	Genotype	Diagnosis	PMI (hr)	Race	Tissue RIN	CITE-Seq	ddPCR of frontal cortex
77438	NC.38	NIH Brain and Tissue Repository; Mount Sinai Brain bank	BA10	F-96	GRN-wild type	Non-demented control	7.25	Caucasian	5,9	Yes	Yes
34	AMC.26	Brain Bank at Karolinska Institutet	BA10	M-68	GRN(p.Tyr294*)	FTD; onset at 62yr.	40	Caucasian	5,7	Yes	Yes
76	RedPenMC	Brain Bank at Karolinska Institutet	BA10	F-96	GRN(p.Tyr294*)	Reduced penetrance	11	Caucasian	5,2	Yes	Yes
9	nil	Brain Bank at Karolinska Institutet	BA10	F-69	GRN(p.Gly35GlufsX19)	FTD; onset at yr.66	9.25	Caucasian	6	No	Yes
4	nil	Brain Bank at Karolinska Institutet	BA10	M-58	GRN(p.Gly35GlufsX19)	FTD; onset at yr.53	Not avaliable	Caucasian	5,5	No	Yes
109971	nil	NIH Brain and Tissue Repository; Mount Sinai Brain bank	BA10	M-68	GRN-wild type	Non-demented control	3.75	African American	7,7	No	Yes
109972	nil	NIH Brain and Tissue Repository; Mount Sinai Brain bank	BA10	F-96	GRN-wild type	Non-demented control	7	Caucasian	7	No	No
109973	nil	NIH Brain and Tissue Repository; Mount Sinai Brain bank	BA10	M-69	GRN-wild type	Non-demented control	4.25	Caucasian	4	No	Yes

## Sheet: Supplementary Table2b
Table S2b
ID	Autopsy-ID	Subject ID	Origin of Brain tissue	Brain region	Gender and age (yr.)	Genotype	Diagnosis	PMI (hr)	Race
1991-117	*91/171	nil	Netherlands Brain Bank (NBB)	Frontal cortex	M-68	GRN-wild type	Non-demented control	10:20	Not available
1996-032	96/052	nil	Netherlands Brain Bank (NBB)	Inferior frontal gyrus	F-60	GRN-wild type	Non-demented control	08:25	Not available
1997-002	S97/004	nil	Netherlands Brain Bank (NBB)	Middle frontal gyrus	F-97	GRN-wild type	Non-demented control	10:00	Not available
2017-003	S17/003	nil	Netherlands Brain Bank (NBB)	Middle temporal gyrus	F-96	GRN-wild type	Non-demented control	06:15	Not available
34	nil	AMC.26	Brain Bank at Karolinska Institutet	BA10	M-68	GRN(p.Tyr294*)	FTD; onset at 62yr.	40	Caucasian
76	nil	RedPenMC	Brain Bank at Karolinska Institutet	BA10	F-96	GRN(p.Tyr294*)	Reduced penetrance	11	Caucasian

## Sheet: Supplementary Table 3
Table S3
Antibody name	Product no	Manufacturer	Buffer exchange/concentration	CITE-seq barcode	Oligo sequence
Anti-Histone H3 antibody	ab61251	Abcam	yes	ADT10	/5AzideN/CCTTGGCACCCGAGAATTCCACGGAGTAGTAATBAAAAAAAAAAAAAAAAAAAAAAAAAAAA*A*A
Anti-Histone H3 (acetyl K9) antibody [AH3-120] - ChIP Grade	ab12179	Abcam	yes	ADT9	/5AzideN/CCTTGGCACCCGAGAATTCCACGAAGAAGGAGTBAAAAAAAAAAAAAAAAAAAAAAAAAAAA*A*A
Anti-Histone H3 (tri methyl K9) antibody - ChIP Grade	ab8898	Abcam	yes	ADT7	/5AzideN/CCTTGGCACCCGAGAATTCCACATCGGTGTACABAAAAAAAAAAAAAAAAAAAAAAAAAAAA*A*A
Anti-HP1α, clone 15.19s2	05-689	Sigma (Millipore)	yes	ADT11	/5AzideN/CCTTGGCACCCGAGAATTCCAGTTGTTGGTCCGBAAAAAAAAAAAAAAAAAAAAAAAAAAAA*A*A
Anti-Histone H4 antibody	ab7311	Abcam	yes + Melon gel to remove BSA	ADT12	/5AzideN/CCTTGGCACCCGAGAATTCCACACCGCAACGTABAAAAAAAAAAAAAAAAAAAAAAAAAAAA*A*A
H3K4me3 polyclonal antibody - Premium	C15410003-50	Diagenode	yes	ADT15	/5AzideN/CCTTGGCACCCGAGAATTCCATCTGGAGGACAABAAAAAAAAAAAAAAAAAAAAAAAAAAAA*A*A
Anti-Histone H3 (tri methyl K27) antibody	ab6002	Abcam	yes	ADT16	/5AzideN/CCTTGGCACCCGAGAATTCCATTGATCGACCGTBAAAAAAAAAAAAAAAAAAAAAAAAAAAA*A*A
Anti-Acetyl-Histone H4 (Lys16)	07-329	Sigma	yes	ADT3	/5AzideN/CCTTGGCACCCGAGAATTCCATGTCCGGCAATABAAAAAAAAAAAAAAAAAAAAAAAAAAAA*A*A
Anti-Histone H3 (acetyl K27) antibody	ab4729	Abcam	yes	ADT4	/5AzideN/CCTTGGCACCCGAGAATTCCATGGTGAACCTGGBAAAAAAAAAAAAAAAAAAAAAAAAAAAA*A*A
Anti-Histone H3 (mono methyl K9) antibody)	ab203955	Abcam	no	ADT5	/5AzideN/CCTTGGCACCCGAGAATTCCAGATCGTAATACCBAAAAAAAAAAAAAAAAAAAAAAAAAAAA*A*A
Anti-Histone H2A antibody	ab217840	Abcam	no	ADT8	/5AzideN/CCTTGGCACCCGAGAATTCCAGTCTAGACTTCGBAAAAAAAAAAAAAAAAAAAAAAAAAAAA*A*A
Anti-Histone H2B antibody	ab239407	Abcam	no	ADT6	/5AzideN/CCTTGGCACCCGAGAATTCCAAAGCGCTTGGCABAAAAAAAAAAAAAAAAAAAAAAAAAAAA*A*A
Purified anti-Nuclear Pore Complex Proteins Antibody	902901	BioLegend	yes	ADT17	/5AzideN/CCTTGGCACCCGAGAATTCCACGTGATTGAAGGBAAAAAAAAAAAAAAAAAAAAAAAAAAAA*A*A
Purified anti-Nuclear Pore Complex Proteins Antibody	902901	BioLegend	yes	ADT18	/5AzideN/CCTTGGCACCCGAGAATTCCAACCGATCTCAGCBAAAAAAAAAAAAAAAAAAAAAAAAAAAA*A*A
Human/Mouse/Rat SOX2 Antibody	AF2018	R&D Biosystems	no	ADT2	/5AzideN/CCTTGGCACCCGAGAATTCCAGAGGCGATTGATBAAAAAAAAAAAAAAAAAAAAAAAAAAAA*A*A
Anti-NeuN, clone A60	MAB377	Sigma	yes	ADT1	/5AzideN/CCTTGGCACCCGAGAATTCCACATGATTGGCTCBAAAAAAAAAAAAAAAAAAAAAAAAAAAA*A*A
Purified Rabbit Polyclonal Isotype Ctrl Antibody	910801	BioLegend	no	ADT13	/5AzideN/CCTTGGCACCCGAGAATTCCAGTCCAACAGCCABAAAAAAAAAAAAAAAAAAAAAAAAAAAA*A*A
Purified Mouse IgG1, κ Isotype Ctrl Antibody	401402	BioLegend	yes	ADT14	/5AzideN/CCTTGGCACCCGAGAATTCCAAGCGAAGACGATBAAAAAAAAAAAAAAAAAAAAAAAAAAAA*A*A
Details of antibodies and the oligonucleotides used for producing the CITE-seq probes. The nucleotide “B” is a mixed base code for G, C or T and the symbol “*” is a code for phosphorothioates. All oligonucleotides were ordered from Integrated DNA Technologies.

## Sheet: Supplementary Table 4
Table S4
Celltype	Ratio_GRN	Ratio_PSAP	PSAP_GRN_ratio	Donor
Microglia	0.15	0.76	1	AMC.26
Microglia	0.299652	0.773519	0.918605	RedPenMC
L2/3	0.109286	0.814286	0.875817	NC.38
L2/3	0.062439	0.586341	0.765625	AMC.26
Microglia	0.164241	0.652807	0.696203	NC.38
L2/3	0.0594452	0.494055	0.622222	RedPenMC

## Sheet: Supplementary Table 5
Table S5
Locus name	SNP ID	genomic location (GRCh37.p13)	Alleles	NC.94	AMC.26	RedPenMC	Reference
GRN	rs5848	chr17:42430244	C>T	C/T	C/T	C/C	R Rademakers et al, ‎2008
TMEM106B	rs1990622	chr7:12283787	A>G	A/G	A/A	A/G	C Cruchaga et al, 2011
TMEM106B	rs1990620	chr7:12284008	A>G	A/G	A/A	A/G	MD Gallagher et al, 2017
TMEM106B	rs3173615	chr7:12269417	C>A/C>G	C/G	C/C	C/G	van der Zee J et al, 2011
CELSR2-Intronic	rs611917	chr1:109815252	A>G	A/A	A/G	A/A	MM Carrasquillo et al, 2010
CELSR2:500B Downstream variant	rs646776	chr1:109818530	C>T	T/T	C/T	T/T	MM Carrasquillo et al, 2010
PSAP	rs7869	chr10:73576307	C>G/C>T	C/T	T/T	C/T	AM Nicholson et al, ‎2016
CDH23:Intronic variant	rs1867977	chr10:73534956	C>T	T/T	T/T	C/T	AM Nicholson et al, ‎2016
GFAR2:Intron variant	rs36196656	chr8:21621247	C>A/C>G/C>T	C/A	A/A	A/A	Pottier et al, 2018

## Sheet: Supplementary Table 6
Table S6
donor_1	donor_2	Celltype	Gene	P value	log(Fold change)
AMC.26	NC.38	L5/6	C5orf17	1.56883e-07	-1.3994
AMC.26	NC.38	L5/6	APOE	3.44724e-06	-0.906274
AMC.26	NC.38	L5/6	FTH1	1.56579e-05	-1.23951
AMC.26	NC.38	L5/6	FAIM2	4.56564e-05	-0.844763
AMC.26	NC.38	L5/6	CCK	9.39593e-05	-0.968207
AMC.26	NC.38	L5/6	TTTY10	0.000150462	0.699868
AMC.26	NC.38	L5/6	UBB	0.000281144	-0.532549
AMC.26	NC.38	L5/6	CTXN1	0.000286697	-0.576644
AMC.26	NC.38	L5/6	SNCG	0.000453189	-0.510108
AMC.26	NC.38	L5/6	TUBB2A	0.000525055	-0.546318
AMC.26	NC.38	L5/6	NRGN	0.000844333	-1.02926
AMC.26	NC.38	L5/6	MBP	0.000897099	-0.635172
AMC.26	NC.38	L5/6	PHYHIP	0.00108407	-0.629473
AMC.26	NC.38	L5/6	CKB	0.00160052	-0.956465
AMC.26	NC.38	L5/6	CALM1	0.00177393	-0.95643
AMC.26	NC.38	L5/6	FTL	0.00190549	-1.08288
AMC.26	NC.38	L5/6	COX4I1	0.00195722	-0.616278
AMC.26	NC.38	L5/6	PEA15	0.0021926	-0.56068
AMC.26	NC.38	L5/6	MAP1B	0.00223908	-0.701132
AMC.26	NC.38	L5/6	RPS15	0.00259051	-0.659688
AMC.26	NC.38	L5/6	GS1-57L11.1	0.00270795	0.804141
AMC.26	NC.38	L5/6	TPI1	0.00281785	-0.668073
AMC.26	NC.38	L5/6	STMN1	0.00287136	-0.973319
AMC.26	NC.38	L5/6	NGFRAP1	0.00299585	-0.739676
AMC.26	NC.38	L5/6	CFL1	0.00323468	-0.598166
AMC.26	NC.38	L5/6	THY1	0.0033184	-0.832614
AMC.26	NC.38	L5/6	EIF1AX	0.00344403	-0.501642
AMC.26	NC.38	L5/6	UBC	0.00410469	-0.749605
AMC.26	NC.38	L5/6	LINC00657	0.00433713	-0.900569
AMC.26	NC.38	L5/6	YWHAH	0.00442153	-0.761873
AMC.26	NC.38	L5/6	PCSK1N	0.00464592	-1.04507
AMC.26	NC.38	L5/6	CEND1	0.00492355	-0.724104
AMC.26	NC.38	L5/6	BEX1	0.00502029	-0.75969
AMC.26	NC.38	L5/6	CALM3	0.00537818	-0.988049
AMC.26	NC.38	L5/6	YWHAB	0.0058136	-0.510403
AMC.26	NC.38	L5/6	PEBP1	0.00615131	-0.593769
AMC.26	NC.38	L5/6	YPEL3	0.00631642	-0.616357
AMC.26	NC.38	L5/6	DHFR	0.00727221	-0.956332
AMC.26	NC.38	L5/6	RGS4	0.00732647	-0.873774
AMC.26	NC.38	L5/6	RP11-436D23.1	0.00783518	0.561861
AMC.26	NC.38	L5/6	AL592183.1	0.00810867	0.555457
AMC.26	NC.38	L5/6	PKM	0.00891363	-0.731076
AMC.26	NC.38	L5/6	NDRG2	0.00902925	-0.530061
AMC.26	NC.38	L5/6	SEPW1	0.00926627	-0.8412
AMC.26	NC.38	L5/6	ENO1	0.011822	-0.611714
AMC.26	NC.38	L5/6	EIF4A2	0.0121291	-0.776601
AMC.26	NC.38	L5/6	CREG2	0.01237	-0.604478
AMC.26	NC.38	L5/6	CACNA1A	0.0135306	0.54733
AMC.26	NC.38	L5/6	SRP14	0.013614	-0.642316
AMC.26	NC.38	L5/6	RP11-191L9.4	0.0136947	0.60481
AMC.26	NC.38	L5/6	NDUFA4	0.0137331	-0.61594
AMC.26	NC.38	L5/6	TUBA1B	0.0139202	-0.933283
AMC.26	NC.38	L5/6	EEF1A2	0.0139907	-0.626432
AMC.26	NC.38	L5/6	DYNLL1	0.0143937	-0.561134
AMC.26	NC.38	L5/6	LY6H	0.014682	-0.554502
AMC.26	NC.38	L5/6	APLP1	0.0154463	-0.778337
AMC.26	NC.38	L5/6	ACTB	0.0167269	-0.947287
AMC.26	NC.38	L5/6	CBLN2	0.0169687	-0.522745
AMC.26	NC.38	L5/6	OAZ1	0.0172624	-0.684153
AMC.26	NC.38	L5/6	AES	0.0197119	-0.570918
AMC.26	NC.38	L5/6	UCHL1	0.0201509	-0.711748
AMC.26	NC.38	L5/6	AC105402.4	0.0202593	-0.676277
AMC.26	NC.38	L5/6	USP11	0.020397	-0.575836
AMC.26	NC.38	L5/6	IDS	0.023854	-0.623121
AMC.26	NC.38	L5/6	ITPR2	0.0243223	0.512365
AMC.26	NC.38	L5/6	RPL13	0.0249881	-0.570587
AMC.26	NC.38	L5/6	ALDOA	0.0251109	-0.757793
AMC.26	NC.38	L5/6	PDE10A	0.027747	0.620255
AMC.26	NC.38	L5/6	TUBA4A	0.0278286	-0.511886
AMC.26	NC.38	L5/6	NCDN	0.0306629	-0.684939
AMC.26	NC.38	L5/6	ACTG1	0.0324183	-0.803859
AMC.26	NC.38	L5/6	YWHAG	0.0401394	-0.556252
AMC.26	NC.38	L5/6	CLSTN1	0.0442254	-0.540012
AMC.26	NC.38	L5/6	TMEM66	0.0447702	-0.623883
AMC.26	NC.38	L5/6	RTN4	0.0498839	-0.670297
AMC.26	NC.38	EN-mix	CALM1	1.21234e-10	-1.09356
AMC.26	NC.38	EN-mix	CALM3	1.87078e-10	-1.1228
AMC.26	NC.38	EN-mix	LY6H	2.03662e-09	-0.95467
AMC.26	NC.38	EN-mix	PKM	7.08342e-09	-0.710116
AMC.26	NC.38	EN-mix	THY1	7.28423e-09	-1.22753
AMC.26	NC.38	EN-mix	NRGN	7.46512e-09	-1.24432
AMC.26	NC.38	EN-mix	OAZ1	1.56304e-08	-0.698562
AMC.26	NC.38	EN-mix	TTTY10	2.56175e-08	0.552224
AMC.26	NC.38	EN-mix	FAIM2	6.4088e-08	-0.877742
AMC.26	NC.38	EN-mix	MAP1B	1.12938e-07	-0.850005
AMC.26	NC.38	EN-mix	CFL1	1.40392e-07	-0.723229
AMC.26	NC.38	EN-mix	ARF1	1.53058e-07	-0.501401
AMC.26	NC.38	EN-mix	CALY	2.84804e-07	-0.830194
AMC.26	NC.38	EN-mix	CAMK2N1	2.88221e-07	-0.678864
AMC.26	NC.38	EN-mix	PHYHIP	3.50359e-07	-0.902572
AMC.26	NC.38	EN-mix	YWHAG	3.83096e-07	-0.711495
AMC.26	NC.38	EN-mix	PWAR6	3.90108e-07	-0.658095
AMC.26	NC.38	EN-mix	SV2A	4.09925e-07	-0.521265
AMC.26	NC.38	EN-mix	GUK1	6.36538e-07	-0.611764
AMC.26	NC.38	EN-mix	TSPYL1	7.00971e-07	-0.648055
AMC.26	NC.38	EN-mix	TUBA1B	7.15225e-07	-1.04136
AMC.26	NC.38	EN-mix	AES	7.86593e-07	-0.590479
AMC.26	NC.38	EN-mix	SNCB	8.88862e-07	-0.623327
AMC.26	NC.38	EN-mix	STMN1	9.14354e-07	-0.948447
AMC.26	NC.38	EN-mix	TSPAN7	9.25274e-07	-0.987574
AMC.26	NC.38	EN-mix	ACTB	9.5556e-07	-0.858671
AMC.26	NC.38	EN-mix	NAPB	9.93934e-07	-0.637918
AMC.26	NC.38	EN-mix	CEND1	1.12809e-06	-0.769833
AMC.26	NC.38	EN-mix	EIF4A2	1.24233e-06	-0.697331
AMC.26	NC.38	EN-mix	HSP90AB1	1.62053e-06	-0.928526
AMC.26	NC.38	EN-mix	PRNP	1.74279e-06	-0.645853
AMC.26	NC.38	EN-mix	LINC00657	2.23231e-06	-0.888706
AMC.26	NC.38	EN-mix	SLC17A7	2.28262e-06	-0.678731
AMC.26	NC.38	EN-mix	FTH1	2.36187e-06	-1.0032
AMC.26	NC.38	EN-mix	PNMA2	2.8244e-06	-0.644128
AMC.26	NC.38	EN-mix	NDUFA4	3.82105e-06	-0.674278
AMC.26	NC.38	EN-mix	TOMM20	4.11662e-06	-0.574763
AMC.26	NC.38	EN-mix	DNM1	4.3569e-06	-0.572854
AMC.26	NC.38	EN-mix	EEF1A2	4.91296e-06	-0.806848
AMC.26	NC.38	EN-mix	PEBP1	5.20179e-06	-0.67295
AMC.26	NC.38	EN-mix	RAB3A	5.40384e-06	-0.768382
AMC.26	NC.38	EN-mix	PCSK1N	6.26873e-06	-1.26191
AMC.26	NC.38	EN-mix	NCDN	6.78223e-06	-0.816853
AMC.26	NC.38	EN-mix	LYNX1	7.7206e-06	-0.539329
AMC.26	NC.38	EN-mix	USP11	8.71578e-06	-0.608363
AMC.26	NC.38	EN-mix	YWHAB	9.14009e-06	-0.657282
AMC.26	NC.38	EN-mix	ARPP19	9.55805e-06	-0.66927
AMC.26	NC.38	EN-mix	SERINC1	1.00305e-05	-0.566032
AMC.26	NC.38	EN-mix	CCK	1.15391e-05	-1.03891
AMC.26	NC.38	EN-mix	CLSTN1	1.20256e-05	-0.712393
AMC.26	NC.38	EN-mix	LRRC37A3	1.22357e-05	0.618813
AMC.26	NC.38	EN-mix	RPS15	1.46525e-05	-0.734952
AMC.26	NC.38	EN-mix	CKB	1.53583e-05	-0.949739
AMC.26	NC.38	EN-mix	BEX1	1.56557e-05	-0.850856
AMC.26	NC.38	EN-mix	NGFRAP1	1.69025e-05	-0.923413
AMC.26	NC.38	EN-mix	SYP	1.71681e-05	-0.641766
AMC.26	NC.38	EN-mix	MSI2	1.76243e-05	0.585552
AMC.26	NC.38	EN-mix	RAB6B	1.9846e-05	-0.709994
AMC.26	NC.38	EN-mix	MLF2	2.05515e-05	-0.507287
AMC.26	NC.38	EN-mix	MAP1A	2.0601e-05	-0.684476
AMC.26	NC.38	EN-mix	BEX4	2.14564e-05	-0.524466
AMC.26	NC.38	EN-mix	KIF1A	2.16706e-05	-0.541109
AMC.26	NC.38	EN-mix	ARHGDIG	2.28104e-05	-0.738479
AMC.26	NC.38	EN-mix	PDP1	2.40513e-05	-0.562954
AMC.26	NC.38	EN-mix	BASP1	2.69015e-05	-0.553858
AMC.26	NC.38	EN-mix	JUND	2.88891e-05	-0.723857
AMC.26	NC.38	EN-mix	IDS	3.4117e-05	-0.798666
AMC.26	NC.38	EN-mix	CAMK2B	4.94969e-05	-0.563831
AMC.26	NC.38	EN-mix	SOD1	5.23023e-05	-0.541065
AMC.26	NC.38	EN-mix	SULT4A1	5.33245e-05	-0.525258
AMC.26	NC.38	EN-mix	SEPW1	5.56032e-05	-0.81564
AMC.26	NC.38	EN-mix	STMN3	5.88387e-05	-0.585111
AMC.26	NC.38	EN-mix	RPS19	6.38557e-05	-0.536801
AMC.26	NC.38	EN-mix	YPEL3	7.36419e-05	-0.604724
AMC.26	NC.38	EN-mix	ENO2	7.5641e-05	-0.724522
AMC.26	NC.38	EN-mix	HPCAL4	7.5943e-05	-0.62375
AMC.26	NC.38	EN-mix	PGM2L1	8.2349e-05	-0.567877
AMC.26	NC.38	EN-mix	CTXN1	8.60513e-05	-0.707277
AMC.26	NC.38	EN-mix	SERF2	9.63217e-05	-0.560018
AMC.26	NC.38	EN-mix	TMEM130	9.76733e-05	-0.627225
AMC.26	NC.38	EN-mix	FTL	9.83386e-05	-0.931604
AMC.26	NC.38	EN-mix	TMEM160	0.000100917	-0.579861
AMC.26	NC.38	EN-mix	MAP4K4	0.000102082	0.548198
AMC.26	NC.38	EN-mix	TUBB2A	0.000105336	-0.813749
AMC.26	NC.38	EN-mix	CLIP3	0.000108946	-0.622417
AMC.26	NC.38	EN-mix	TUBB	0.000109558	-0.704064
AMC.26	NC.38	EN-mix	GNAS	0.000124895	-0.548265
AMC.26	NC.38	EN-mix	APLP1	0.000131079	-0.550718
AMC.26	NC.38	EN-mix	ACTG1	0.000145426	-0.817905
AMC.26	NC.38	EN-mix	ARHGAP24	0.000150462	0.950652
AMC.26	NC.38	EN-mix	ZFP36L1	0.000150462	0.536814
AMC.26	NC.38	EN-mix	PTPRJ	0.000158658	0.580374
AMC.26	NC.38	EN-mix	ATP1A1	0.000169743	-0.60515
AMC.26	NC.38	EN-mix	EIF1	0.000179057	-0.570902
AMC.26	NC.38	EN-mix	RHBDD2	0.000179089	-0.582218
AMC.26	NC.38	EN-mix	EIF1AX	0.000183569	-0.543225
AMC.26	NC.38	EN-mix	CCNI	0.00018909	-0.52902
AMC.26	NC.38	EN-mix	PEA15	0.000197256	-0.593574
AMC.26	NC.38	EN-mix	TUBB4B	0.000205968	-0.62145
AMC.26	NC.38	EN-mix	KLC1	0.000220942	-0.691612
AMC.26	NC.38	EN-mix	RGS4	0.000225186	-0.677387
AMC.26	NC.38	EN-mix	YWHAH	0.000234612	-0.841012
AMC.26	NC.38	EN-mix	C9orf16	0.000252008	-0.564179
AMC.26	NC.38	EN-mix	FKBP8	0.000254573	-0.659141
AMC.26	NC.38	EN-mix	CCDC85B	0.000262846	-0.775871
AMC.26	NC.38	EN-mix	TAGLN3	0.00026356	-0.706827
AMC.26	NC.38	EN-mix	ALDOA	0.000295896	-0.965123
AMC.26	NC.38	EN-mix	ENC1	0.000325987	-0.714651
AMC.26	NC.38	EN-mix	NPTX1	0.000335812	-0.503192
AMC.26	NC.38	EN-mix	DYNLL2	0.000338183	-0.523386
AMC.26	NC.38	EN-mix	DKK3	0.000355476	-0.655668
AMC.26	NC.38	EN-mix	ATP6V0E2	0.000412896	-0.522749
AMC.26	NC.38	EN-mix	DHFR	0.000445121	-1.27236
AMC.26	NC.38	EN-mix	MAST3	0.000492216	-0.503217
AMC.26	NC.38	EN-mix	DMTN	0.000516123	-0.500872
AMC.26	NC.38	EN-mix	STX1B	0.000570579	-0.517272
AMC.26	NC.38	EN-mix	TMSB4X	0.000640965	-0.533886
AMC.26	NC.38	EN-mix	RUNX1	0.000663768	0.51928
AMC.26	NC.38	EN-mix	FNBP1	0.000752427	0.541609
AMC.26	NC.38	EN-mix	TUBA1A	0.000760965	-0.53051
AMC.26	NC.38	EN-mix	TUBA4A	0.000827325	-0.707177
AMC.26	NC.38	EN-mix	TPI1	0.00084225	-0.647685
AMC.26	NC.38	EN-mix	DYNLL1	0.000993793	-0.950427
AMC.26	NC.38	EN-mix	AC105402.4	0.00115875	-0.992919
AMC.26	NC.38	EN-mix	NPAS3	0.0011852	0.772753
AMC.26	NC.38	EN-mix	HPCA	0.00119842	-0.519371
AMC.26	NC.38	EN-mix	CAMKV	0.00128402	-0.561196
AMC.26	NC.38	EN-mix	RPL15	0.00130185	-0.751536
AMC.26	NC.38	EN-mix	C5orf17	0.00134417	-1.43075
AMC.26	NC.38	EN-mix	SYN1	0.00136472	-0.621057
AMC.26	NC.38	EN-mix	HINT1	0.00141853	-0.633753
AMC.26	NC.38	EN-mix	TMEM59L	0.00164894	-0.56043
AMC.26	NC.38	EN-mix	UBE2M	0.00164983	-0.501745
AMC.26	NC.38	EN-mix	TCEAL2	0.00178224	-0.501618
AMC.26	NC.38	EN-mix	CHN1	0.0018017	-0.583065
AMC.26	NC.38	EN-mix	SLC22A17	0.00187862	-0.570422
AMC.26	NC.38	EN-mix	UBB	0.00196962	-0.678693
AMC.26	NC.38	EN-mix	NDRG4	0.00213867	-0.616939
AMC.26	NC.38	EN-mix	PTMS	0.00232223	-0.509329
AMC.26	NC.38	EN-mix	NDUFS5	0.00237431	-0.536509
AMC.26	NC.38	EN-mix	AOAH	0.00259466	0.532091
AMC.26	NC.38	EN-mix	ANKRD44	0.00281603	0.665801
AMC.26	NC.38	EN-mix	SLC9A9	0.00283241	0.825978
AMC.26	NC.38	EN-mix	RPL13	0.00333349	-0.664995
AMC.26	NC.38	EN-mix	SRP14	0.00337433	-0.646668
AMC.26	NC.38	EN-mix	STMN2	0.00341108	-0.565496
AMC.26	NC.38	EN-mix	SYNPR	0.00381813	-0.530927
AMC.26	NC.38	EN-mix	RPL29	0.00385052	-0.673278
AMC.26	NC.38	EN-mix	ITM2C	0.0040644	-0.649736
AMC.26	NC.38	EN-mix	UCHL1	0.00411912	-0.690606
AMC.26	NC.38	EN-mix	NCKAP5	0.00511126	0.898441
AMC.26	NC.38	EN-mix	CREG2	0.00540294	-0.522377
AMC.26	NC.38	EN-mix	PSD	0.00564342	-0.546736
AMC.26	NC.38	EN-mix	PSAP	0.00571228	-0.518386
AMC.26	NC.38	EN-mix	VSNL1	0.00573617	-0.589327
AMC.26	NC.38	EN-mix	UBC	0.00675675	-0.515452
AMC.26	NC.38	EN-mix	COX4I1	0.00724451	-0.789694
AMC.26	NC.38	EN-mix	PRKAR1B	0.00894125	-0.50661
AMC.26	NC.38	EN-mix	DOCK8	0.00902925	0.793088
AMC.26	NC.38	EN-mix	APBB1IP	0.00902925	0.646223
AMC.26	NC.38	EN-mix	ZNF536	0.00902925	0.517435
AMC.26	NC.38	EN-mix	INPP5D	0.00902925	0.501295
AMC.26	NC.38	EN-mix	GABRA1	0.0110558	-0.528618
AMC.26	NC.38	EN-mix	KIAA1199	0.011851	0.545618
AMC.26	NC.38	EN-mix	RUNDC3A	0.0123176	-0.564978
AMC.26	NC.38	EN-mix	DOCK10	0.0127642	0.781534
AMC.26	NC.38	EN-mix	RP11-436D23.1	0.0143218	0.602941
AMC.26	NC.38	EN-mix	CDK5R1	0.0152305	-0.604763
AMC.26	NC.38	EN-mix	GPR98	0.0191245	0.749804
AMC.26	NC.38	EN-mix	SFMBT2	0.0209271	0.817378
AMC.26	NC.38	EN-mix	BNC2	0.0226709	0.526366
AMC.26	NC.38	EN-mix	BMP2K	0.024178	0.587939
AMC.26	NC.38	EN-mix	NEAT1	0.0264113	1.27212
AMC.26	NC.38	EN-mix	SPARCL1	0.0264769	-0.724179
AMC.26	NC.38	EN-mix	SYT4	0.0268977	-0.519834
AMC.26	NC.38	EN-mix	ITPR2	0.0309038	1.01547
AMC.26	NC.38	EN-mix	PARD3B	0.032902	0.567324
AMC.26	NC.38	EN-mix	PHLPP1	0.033813	0.547688
AMC.26	NC.38	EN-mix	DIRAS2	0.0357851	-0.670023
AMC.26	NC.38	EN-mix	ATPIF1	0.0368733	-0.547984
AMC.26	NC.38	EN-mix	GLIS3	0.0384082	0.62146
AMC.26	NC.38	EN-mix	FAM19A2	0.0414057	0.625169
AMC.26	NC.38	EN-mix	TCF12	0.0415803	0.63244
AMC.26	NC.38	EN-mix	CPLX2	0.0434357	-0.751572
AMC.26	NC.38	EN-mix	PIP4K2A	0.048509	0.564792
AMC.26	NC.38	Astrocytes	NRGN	1.68102e-06	-1.79381
AMC.26	NC.38	Astrocytes	ENHO	1.98824e-06	-1.35574
AMC.26	NC.38	Astrocytes	DCLK2	5.91236e-06	1.14645
AMC.26	NC.38	Astrocytes	DGKB	1.04738e-05	1.38172
AMC.26	NC.38	Astrocytes	PCSK1N	1.33135e-05	-1.39185
AMC.26	NC.38	Astrocytes	COX4I1	1.33135e-05	-0.897641
AMC.26	NC.38	Astrocytes	C5orf17	1.33135e-05	-1.46333
AMC.26	NC.38	Astrocytes	FTL	1.79039e-05	-1.48116
AMC.26	NC.38	Astrocytes	FTH1	2.8658e-05	-1.25739
AMC.26	NC.38	Astrocytes	NDUFS5	4.66236e-05	-0.570004
AMC.26	NC.38	Astrocytes	CALM1	6.92151e-05	-1.15626
AMC.26	NC.38	Astrocytes	GRIK4	7.30796e-05	0.689301
AMC.26	NC.38	Astrocytes	APOE	8.47852e-05	-1.03441
AMC.26	NC.38	Astrocytes	DHFR	0.00013764	-1.57807
AMC.26	NC.38	Astrocytes	SORBS1	0.000148333	0.905603
AMC.26	NC.38	Astrocytes	ARHGDIG	0.000150462	-0.675283
AMC.26	NC.38	Astrocytes	C12orf55	0.000150462	0.73794
AMC.26	NC.38	Astrocytes	TUBB2A	0.000194133	-0.754063
AMC.26	NC.38	Astrocytes	TSPAN7	0.000234262	-0.913641
AMC.26	NC.38	Astrocytes	MBP	0.000336485	-1.7444
AMC.26	NC.38	Astrocytes	FAU	0.000453189	-0.550735
AMC.26	NC.38	Astrocytes	GAP43	0.000453189	-0.837317
AMC.26	NC.38	Astrocytes	ITM2C	0.000508066	-0.62859
AMC.26	NC.38	Astrocytes	FAM85B	0.000724876	0.601843
AMC.26	NC.38	Astrocytes	STMN1	0.00110197	-1.09592
AMC.26	NC.38	Astrocytes	CALM3	0.00111227	-1.34741
AMC.26	NC.38	Astrocytes	TUBA1B	0.00119329	-1.51129
AMC.26	NC.38	Astrocytes	NAV2	0.00143685	0.552799
AMC.26	NC.38	Astrocytes	MAP1B	0.00146803	-1.33654
AMC.26	NC.38	Astrocytes	CALY	0.00163139	-0.81477
AMC.26	NC.38	Astrocytes	AEBP1	0.00164075	1.046
AMC.26	NC.38	Astrocytes	BEX1	0.00175491	-0.759574
AMC.26	NC.38	Astrocytes	YWHAB	0.00191008	-0.850967
AMC.26	NC.38	Astrocytes	RPS4X	0.00237495	-0.539739
AMC.26	NC.38	Astrocytes	AC105402.4	0.00239222	-1.28982
AMC.26	NC.38	Astrocytes	CACNA2D3	0.00240843	-1.13349
AMC.26	NC.38	Astrocytes	ALDOA	0.00276008	-0.842114
AMC.26	NC.38	Astrocytes	CAMK2N1	0.00308054	-1.10167
AMC.26	NC.38	Astrocytes	CYP4F12	0.00348036	0.706463
AMC.26	NC.38	Astrocytes	VWA3A	0.00348036	0.660243
AMC.26	NC.38	Astrocytes	LMO2	0.00348036	0.715532
AMC.26	NC.38	Astrocytes	TMEM160	0.00348036	-0.523556
AMC.26	NC.38	Astrocytes	GHITM	0.00348036	-0.52819
AMC.26	NC.38	Astrocytes	HOPX	0.00348036	-0.584484
AMC.26	NC.38	Astrocytes	GUK1	0.00348036	-0.69431
AMC.26	NC.38	Astrocytes	CCDC85B	0.00348036	-0.768632
AMC.26	NC.38	Astrocytes	KCNN2	0.00352772	1.14571
AMC.26	NC.38	Astrocytes	OAZ1	0.00400468	-0.631658
AMC.26	NC.38	Astrocytes	RPS15	0.00439956	-0.768488
AMC.26	NC.38	Astrocytes	UBB	0.00511809	-0.753313
AMC.26	NC.38	Astrocytes	STXBP5L	0.00512788	1.21106
AMC.26	NC.38	Astrocytes	SEPW1	0.00544401	-0.87773
AMC.26	NC.38	Astrocytes	STMN2	0.0055014	-0.974779
AMC.26	NC.38	Astrocytes	ZNRF3	0.00599342	0.817295
AMC.26	NC.38	Astrocytes	WASH4P	0.00669072	0.502556
AMC.26	NC.38	Astrocytes	TNC	0.00686261	0.790289
AMC.26	NC.38	Astrocytes	ARHGEF4	0.00726863	0.546721
AMC.26	NC.38	Astrocytes	NCDN	0.00732324	-0.715415
AMC.26	NC.38	Astrocytes	RPS19	0.00733489	-0.730375
AMC.26	NC.38	Astrocytes	TPI1	0.00745521	-0.79255
AMC.26	NC.38	Astrocytes	METRN	0.00757767	-0.580714
AMC.26	NC.38	Astrocytes	MMD2	0.00813768	0.748812
AMC.26	NC.38	Astrocytes	THY1	0.00848475	-0.971049
AMC.26	NC.38	Astrocytes	TTTY10	0.00902925	0.501163
AMC.26	NC.38	Astrocytes	C9orf16	0.00902925	-0.574626
AMC.26	NC.38	Astrocytes	SNCB	0.00902925	-0.618627
AMC.26	NC.38	Astrocytes	CREG2	0.00902925	-0.622485
AMC.26	NC.38	Astrocytes	SNCA	0.0091324	-0.51028
AMC.26	NC.38	Astrocytes	CKB	0.00947207	-0.694164
AMC.26	NC.38	Astrocytes	PRKAR1B	0.0097073	-0.595864
AMC.26	NC.38	Astrocytes	UCHL1	0.00988173	-0.952907
AMC.26	NC.38	Astrocytes	TPT1	0.0107831	-0.600403
AMC.26	NC.38	Astrocytes	ENTPD2	0.0114523	0.756656
AMC.26	NC.38	Astrocytes	ANP32A	0.0115162	0.506275
AMC.26	NC.38	Astrocytes	BASP1	0.0118409	-1.12279
AMC.26	NC.38	Astrocytes	IDS	0.012043	-1.313
AMC.26	NC.38	Astrocytes	ENC1	0.0122553	-0.931699
AMC.26	NC.38	Astrocytes	MAPT	0.0136018	0.72274
AMC.26	NC.38	Astrocytes	SNAP25	0.0138216	-1.21031
AMC.26	NC.38	Astrocytes	SLC14A1	0.0142422	-0.678556
AMC.26	NC.38	Astrocytes	LRIG1	0.0149639	0.905756
AMC.26	NC.38	Astrocytes	CHN1	0.0158939	-0.74684
AMC.26	NC.38	Astrocytes	MATN2	0.0163958	0.60544
AMC.26	NC.38	Astrocytes	TAGLN3	0.0169433	-0.774373
AMC.26	NC.38	Astrocytes	TUBA4A	0.0181913	-0.529169
AMC.26	NC.38	Astrocytes	MYO15B	0.0182647	0.585352
AMC.26	NC.38	Astrocytes	ACTG1	0.0182904	-0.523824
AMC.26	NC.38	Astrocytes	ACTB	0.018392	-0.604474
AMC.26	NC.38	Astrocytes	VSNL1	0.0185554	-0.944382
AMC.26	NC.38	Astrocytes	MT3	0.0185788	-0.506246
AMC.26	NC.38	Astrocytes	NKAIN2	0.018666	-0.597345
AMC.26	NC.38	Astrocytes	RGR	0.0187079	0.716646
AMC.26	NC.38	Astrocytes	PKM	0.0187691	-0.681568
AMC.26	NC.38	Astrocytes	LRRIQ1	0.018908	0.5339
AMC.26	NC.38	Astrocytes	SERF2	0.0192653	-0.55825
AMC.26	NC.38	Astrocytes	DSCAM	0.0198835	0.505365
AMC.26	NC.38	Astrocytes	NGFRAP1	0.0211054	-0.736746
AMC.26	NC.38	Astrocytes	PITPNC1	0.0212185	0.570281
AMC.26	NC.38	Astrocytes	ASTN2	0.0219709	0.501719
AMC.26	NC.38	Astrocytes	PFKFB3	0.0222847	0.654795
AMC.26	NC.38	Astrocytes	TENM4	0.0224399	0.680196
AMC.26	NC.38	Astrocytes	MSX1	0.0226709	0.624738
AMC.26	NC.38	Astrocytes	SIK1	0.0226709	0.503144
AMC.26	NC.38	Astrocytes	RGS4	0.0226709	-0.74916
AMC.26	NC.38	Astrocytes	MOBP	0.0226709	-0.647354
AMC.26	NC.38	Astrocytes	SYT1	0.0229878	-0.844981
AMC.26	NC.38	Astrocytes	CLSTN1	0.0241381	-0.659508
AMC.26	NC.38	Astrocytes	CD44	0.0246922	0.544491
AMC.26	NC.38	Astrocytes	YWHAG	0.0249884	-0.883761
AMC.26	NC.38	Astrocytes	CD81	0.0251077	-0.682269
AMC.26	NC.38	Astrocytes	ATP5D	0.0252895	-0.588024
AMC.26	NC.38	Astrocytes	WDR60	0.0253536	0.517625
AMC.26	NC.38	Astrocytes	RPL14	0.026479	-0.555718
AMC.26	NC.38	Astrocytes	EIF1	0.0266595	-0.615803
AMC.26	NC.38	Astrocytes	GLUL	0.0271193	-0.592493
AMC.26	NC.38	Astrocytes	RAB6B	0.0271302	-0.719485
AMC.26	NC.38	Astrocytes	SRP14	0.0275115	-0.851671
AMC.26	NC.38	Astrocytes	CPLX2	0.027762	-0.715822
AMC.26	NC.38	Astrocytes	GTF2IRD1	0.0287587	0.505975
AMC.26	NC.38	Astrocytes	RP11-507B12.2	0.0299033	0.606044
AMC.26	NC.38	Astrocytes	CFL1	0.0323215	-0.681369
AMC.26	NC.38	Astrocytes	OLFM1	0.0342319	-0.863435
AMC.26	NC.38	Astrocytes	BHLHE40	0.0344074	0.545701
AMC.26	NC.38	Astrocytes	RPL15	0.0344845	-0.837789
AMC.26	NC.38	Astrocytes	CCK	0.0358214	-0.57791
AMC.26	NC.38	Astrocytes	ECE1	0.0359391	0.53156
AMC.26	NC.38	Astrocytes	RPSAP58	0.0360054	-0.566223
AMC.26	NC.38	Astrocytes	RPS27A	0.0375012	-0.627094
AMC.26	NC.38	Astrocytes	NDRG2	0.0378427	-0.510667
AMC.26	NC.38	Astrocytes	RPL29	0.0394947	-0.7272
AMC.26	NC.38	Astrocytes	EMID1	0.0397243	0.687846
AMC.26	NC.38	Astrocytes	TMEM66	0.0399216	-0.541264
AMC.26	NC.38	Astrocytes	SERINC1	0.0402865	-0.744034
AMC.26	NC.38	Astrocytes	BCL6	0.0419786	0.567445
AMC.26	NC.38	Astrocytes	ELN	0.0430746	0.771324
AMC.26	NC.38	Astrocytes	PEBP1	0.0435632	-0.746713
AMC.26	NC.38	Astrocytes	NR4A1	0.0438662	1.11417
AMC.26	NC.38	Astrocytes	FAM107A	0.0464252	-0.610209
AMC.26	NC.38	Astrocytes	PFKFB2	0.0471828	0.955668
AMC.26	NC.38	Astrocytes	MAP1A	0.0484741	-1.09948
AMC.26	NC.38	Astrocytes	ELMO1	0.0488903	-0.517602
AMC.26	NC.38	Astrocytes	TOMM20	0.0498896	-0.547916
AMC.26	NC.38	OPCs	NRGN	7.92255e-07	-1.37268
AMC.26	NC.38	OPCs	MYRFL	1.33135e-05	0.782877
AMC.26	NC.38	OPCs	ZFY	4.66236e-05	0.522046
AMC.26	NC.38	OPCs	SYT1	8.97641e-05	-0.801229
AMC.26	NC.38	OPCs	CD81	0.000135113	-0.900807
AMC.26	NC.38	OPCs	C5orf17	0.000402323	-1.65411
AMC.26	NC.38	OPCs	APOE	0.00045929	-1.06794
AMC.26	NC.38	OPCs	MT3	0.000552504	-0.882865
AMC.26	NC.38	OPCs	FTH1	0.00101081	-1.09994
AMC.26	NC.38	OPCs	TUBB2A	0.00128738	-0.665908
AMC.26	NC.38	OPCs	PCSK1N	0.00129456	-1.13402
AMC.26	NC.38	OPCs	ACTB	0.00150419	-0.740467
AMC.26	NC.38	OPCs	CALM3	0.00166657	-0.868835
AMC.26	NC.38	OPCs	CALM1	0.00182794	-0.834722
AMC.26	NC.38	OPCs	SMOC1	0.00204878	-0.715869
AMC.26	NC.38	OPCs	PSAP	0.00360191	-0.577691
AMC.26	NC.38	OPCs	SPARCL1	0.00447797	-0.811074
AMC.26	NC.38	OPCs	TRPM3	0.00557285	1.24118
AMC.26	NC.38	OPCs	PKM	0.00560547	-0.675658
AMC.26	NC.38	OPCs	ZFPM2	0.00642916	-0.516903
AMC.26	NC.38	OPCs	CTD-2058B24.2	0.00687571	-0.502219
AMC.26	NC.38	OPCs	SORBS1	0.00694436	0.505125
AMC.26	NC.38	OPCs	MAP1B	0.00808658	-0.935481
AMC.26	NC.38	OPCs	ALDOA	0.00861207	-0.911126
AMC.26	NC.38	OPCs	STMN2	0.00902925	-0.701226
AMC.26	NC.38	OPCs	TTTY10	0.00902925	0.529222
AMC.26	NC.38	OPCs	PEBP1	0.0102512	-0.785915
AMC.26	NC.38	OPCs	RAMP1	0.0111502	-0.799083
AMC.26	NC.38	OPCs	BASP1	0.011434	-0.635169
AMC.26	NC.38	OPCs	SEZ6L2	0.0116241	-0.500567
AMC.26	NC.38	OPCs	UBB	0.0116835	-0.702972
AMC.26	NC.38	OPCs	FKBP5	0.0117926	-0.796172
AMC.26	NC.38	OPCs	CKB	0.0119647	-0.911073
AMC.26	NC.38	OPCs	AC105402.4	0.0122202	-0.931133
AMC.26	NC.38	OPCs	TMSB4X	0.0131362	-0.921517
AMC.26	NC.38	OPCs	JUND	0.0163394	-0.591333
AMC.26	NC.38	OPCs	STMN1	0.0172511	-0.858706
AMC.26	NC.38	OPCs	HIF3A	0.0193182	-0.666869
AMC.26	NC.38	OPCs	FTL	0.0205332	-1.00429
AMC.26	NC.38	OPCs	CALY	0.0279998	-0.707297
AMC.26	NC.38	OPCs	TSPAN7	0.0293761	-0.613766
AMC.26	NC.38	OPCs	FAIM2	0.0319856	-0.648285
AMC.26	NC.38	OPCs	YWHAH	0.0333443	-0.647987
AMC.26	NC.38	OPCs	SNAP25	0.0397788	-0.51426
AMC.26	NC.38	OPCs	C1QL1	0.0431769	-0.547496
AMC.26	NC.38	OPCs	CNTN3	0.0448546	-0.559809
AMC.26	NC.38	OPCs	DGKB	0.0468728	0.649856
AMC.26	NC.38	OPCs	ENO2	0.0475331	-0.562288
AMC.26	NC.38	OPCs	APOD	0.0490016	-0.507318
AMC.26	NC.38	IN-VIP	C5orf17	7.92255e-07	-1.64597
AMC.26	NC.38	IN-VIP	MT3	0.000165397	-1.04318
AMC.26	NC.38	IN-VIP	FTH1	0.000223255	-1.36589
AMC.26	NC.38	IN-VIP	FTL	0.00077638	-1.42006
AMC.26	NC.38	IN-VIP	FAM66D	0.000962987	0.514071
AMC.26	NC.38	IN-VIP	MPPED1	0.00128738	0.55887
AMC.26	NC.38	IN-VIP	ADAMTSL3	0.00288738	0.645825
AMC.26	NC.38	IN-VIP	NDRG2	0.00348036	-0.811306
AMC.26	NC.38	IN-VIP	EEF2	0.00361014	-0.538903
AMC.26	NC.38	IN-VIP	YWHAH	0.0042711	-0.802509
AMC.26	NC.38	IN-VIP	PCSK1N	0.0043746	-0.917458
AMC.26	NC.38	IN-VIP	CCK	0.00673004	-0.926699
AMC.26	NC.38	IN-VIP	CCDC88A	0.00768301	0.574944
AMC.26	NC.38	IN-VIP	AC159540.1	0.00847913	0.515967
AMC.26	NC.38	IN-VIP	CCDC85B	0.00902925	-0.678043
AMC.26	NC.38	IN-VIP	CKB	0.00931652	-1.31451
AMC.26	NC.38	IN-VIP	NRGN	0.0118556	-1.34167
AMC.26	NC.38	IN-VIP	ACTB	0.0134255	-1.08519
AMC.26	NC.38	IN-VIP	GRM5	0.0137956	0.500854
AMC.26	NC.38	IN-VIP	TUBB4B	0.0158363	-0.531889
AMC.26	NC.38	IN-VIP	RASGRF2	0.0191117	0.530477
AMC.26	NC.38	IN-VIP	ITM2C	0.0208836	-0.813175
AMC.26	NC.38	IN-VIP	AGAP8	0.0212586	0.535158
AMC.26	NC.38	IN-VIP	NDUFA4	0.0223617	-0.667709
AMC.26	NC.38	IN-VIP	SLC17A7	0.0226709	-0.607794
AMC.26	NC.38	IN-VIP	ABI3BP	0.0226709	0.525501
AMC.26	NC.38	IN-VIP	CHCHD10	0.0226709	-0.522558
AMC.26	NC.38	IN-VIP	SNCG	0.0226709	-0.578891
AMC.26	NC.38	IN-VIP	METRN	0.0226709	-0.641214
AMC.26	NC.38	IN-VIP	TMSB4X	0.0229934	-0.907984
AMC.26	NC.38	IN-VIP	CALM1	0.0245757	-0.87183
AMC.26	NC.38	IN-VIP	ENO2	0.0311629	-0.59867
AMC.26	NC.38	IN-VIP	UNC13C	0.0314217	0.573179
AMC.26	NC.38	IN-VIP	GLUL	0.0344159	-0.67649
AMC.26	NC.38	IN-VIP	SPARCL1	0.0409455	-1.07665
AMC.26	NC.38	IN-VIP	TMTC2	0.0428252	0.727859
AMC.26	NC.38	IN-VIP	SEPW1	0.0432627	-0.70429
AMC.26	NC.38	IN-VIP	AC105402.4	0.0464619	-0.893513
AMC.26	NC.38	IN-VIP	DHFR	0.0469046	-0.819018
AMC.26	NC.38	IN-VIP	RPL15	0.0495122	-0.622319
AMC.26	NC.38	IN-PV	TUBA1B	5.33543e-05	-1.029
AMC.26	NC.38	IN-PV	APOE	6.71463e-05	-1.0182
AMC.26	NC.38	IN-PV	ENC1	0.000453189	-0.505845
AMC.26	NC.38	IN-PV	2020-03-01	0.000453189	-0.679832
AMC.26	NC.38	IN-PV	C5orf17	0.00049426	-1.4477
AMC.26	NC.38	IN-PV	CALM1	0.000515639	-0.889007
AMC.26	NC.38	IN-PV	IDS	0.000805413	-0.680843
AMC.26	NC.38	IN-PV	FTL	0.000845192	-1.13695
AMC.26	NC.38	IN-PV	CKB	0.00096477	-1.08688
AMC.26	NC.38	IN-PV	AGAP8	0.000978696	0.559701
AMC.26	NC.38	IN-PV	NDRG2	0.000979064	-0.749738
AMC.26	NC.38	IN-PV	AC105402.4	0.000985002	-0.633076
AMC.26	NC.38	IN-PV	ACTG1	0.00110678	-0.862105
AMC.26	NC.38	IN-PV	KCNQ1OT1	0.00126601	0.536202
AMC.26	NC.38	IN-PV	TTTY10	0.00128738	0.61311
AMC.26	NC.38	IN-PV	NRGN	0.00130143	-1.20705
AMC.26	NC.38	IN-PV	PCSK1N	0.00150038	-1.02872
AMC.26	NC.38	IN-PV	FTH1	0.00158465	-1.19169
AMC.26	NC.38	IN-PV	GPC6	0.00186249	-0.834352
AMC.26	NC.38	IN-PV	MAP1B	0.00188397	-0.645492
AMC.26	NC.38	IN-PV	ADAMTS17	0.00224875	0.520736
AMC.26	NC.38	IN-PV	NMNAT3	0.002382	0.559745
AMC.26	NC.38	IN-PV	STMN1	0.00312526	-0.830366
AMC.26	NC.38	IN-PV	DHFR	0.00488295	-0.972593
AMC.26	NC.38	IN-PV	RPL15	0.00512175	-0.700682
AMC.26	NC.38	IN-PV	LMO4	0.00514758	-0.528435
AMC.26	NC.38	IN-PV	PEBP1	0.00645594	-0.555785
AMC.26	NC.38	IN-PV	PSAP	0.00657446	-0.679197
AMC.26	NC.38	IN-PV	MT3	0.00672063	-0.908591
AMC.26	NC.38	IN-PV	CHN1	0.00706588	-0.564238
AMC.26	NC.38	IN-PV	LINC00657	0.00716177	-0.785269
AMC.26	NC.38	IN-PV	TXNRD1	0.00806161	-0.522427
AMC.26	NC.38	IN-PV	HSP90AB1	0.00811687	-0.680172
AMC.26	NC.38	IN-PV	MAP1A	0.00879442	-0.658604
AMC.26	NC.38	IN-PV	NLRP1	0.00988706	-0.541178
AMC.26	NC.38	IN-PV	NDUFA4	0.00990276	-0.735114
AMC.26	NC.38	IN-PV	LPHN2	0.0122667	-0.516731
AMC.26	NC.38	IN-PV	FAIM2	0.0124992	-0.738178
AMC.26	NC.38	IN-PV	PWAR6	0.0130032	-0.623162
AMC.26	NC.38	IN-PV	CCK	0.0130903	-0.591508
AMC.26	NC.38	IN-PV	UBC	0.0133425	-0.855163
AMC.26	NC.38	IN-PV	NGFRAP1	0.0136434	-0.726883
AMC.26	NC.38	IN-PV	ITM2C	0.0161463	-0.613102
AMC.26	NC.38	IN-PV	THY1	0.0176964	-0.889296
AMC.26	NC.38	IN-PV	RAB3A	0.0205477	-0.684779
AMC.26	NC.38	IN-PV	RPL28	0.0205945	-0.635602
AMC.26	NC.38	IN-PV	SERINC1	0.0210755	-0.646684
AMC.26	NC.38	IN-PV	CALM3	0.0212481	-0.973992
AMC.26	NC.38	IN-PV	KLC1	0.0225908	-0.601513
AMC.26	NC.38	IN-PV	TMSB4X	0.0235678	-0.611617
AMC.26	NC.38	IN-PV	GALNTL6	0.024295	-0.653064
AMC.26	NC.38	IN-PV	FAM85B	0.0256588	0.636258
AMC.26	NC.38	IN-PV	TSPAN7	0.0290108	-0.760151
AMC.26	NC.38	IN-PV	RPL13	0.0290352	-0.598561
AMC.26	NC.38	IN-PV	RPS19	0.0305617	-0.5036
AMC.26	NC.38	IN-PV	TUBA1A	0.0313182	-0.592068
AMC.26	NC.38	IN-PV	PKM	0.0351635	-0.627872
AMC.26	NC.38	IN-PV	AES	0.0365405	-0.519527
AMC.26	NC.38	IN-PV	RPS15	0.0382645	-0.712869
AMC.26	NC.38	IN-PV	CEND1	0.0389978	-0.714033
AMC.26	NC.38	IN-PV	ALDOA	0.0415175	-0.920209
AMC.26	NC.38	IN-PV	CPLX1	0.0434221	-0.697198
AMC.26	NC.38	IN-PV	CALY	0.0441002	-0.691803
AMC.26	NC.38	IN-PV	ACTB	0.044944	-0.785514
AMC.26	NC.38	IN-PV	SLC22A17	0.0481264	-0.602078
AMC.26	NC.38	IN-PV	DYNLL1	0.0481447	-0.577752
AMC.26	NC.38	IN-PV	ARHGDIG	0.0495563	-0.537028
AMC.26	NC.38	Endothelial	MT3	3.55146e-07	-1.52033
AMC.26	NC.38	Endothelial	FAM107A	5.38239e-06	-1.53252
AMC.26	NC.38	Endothelial	OSBPL9	1.17985e-05	0.585714
AMC.26	NC.38	Endothelial	C5orf17	1.33135e-05	-1.23094
AMC.26	NC.38	Endothelial	TNRC18	1.75775e-05	0.535701
AMC.26	NC.38	Endothelial	TUBA1B	3.31373e-05	-1.34306
AMC.26	NC.38	Endothelial	MAP1A	4.66236e-05	-1.38572
AMC.26	NC.38	Endothelial	ALDOA	8.07431e-05	-0.901122
AMC.26	NC.38	Endothelial	METRN	0.00010783	-1.17235
AMC.26	NC.38	Endothelial	CPED1	0.000150462	0.682827
AMC.26	NC.38	Endothelial	S100A1	0.000150462	-0.96548
AMC.26	NC.38	Endothelial	SPARCL1	0.000179184	-1.07941
AMC.26	NC.38	Endothelial	EML4	0.00023054	0.594513
AMC.26	NC.38	Endothelial	AC105402.4	0.000281711	-1.28471
AMC.26	NC.38	Endothelial	FTL	0.000314333	-1.10649
AMC.26	NC.38	Endothelial	FTH1	0.000324135	-0.991934
AMC.26	NC.38	Endothelial	ENHO	0.000341231	-1.36987
AMC.26	NC.38	Endothelial	SNCAIP	0.000453189	1.57398
AMC.26	NC.38	Endothelial	SLC6A20	0.000453189	1.21598
AMC.26	NC.38	Endothelial	KCNQ1OT1	0.000453189	0.752882
AMC.26	NC.38	Endothelial	OLFM1	0.000453189	-0.977827
AMC.26	NC.38	Endothelial	KIF1A	0.000453189	-1.06768
AMC.26	NC.38	Endothelial	SNAP25	0.000454128	-1.5686
AMC.26	NC.38	Endothelial	DHFR	0.000496329	-1.54911
AMC.26	NC.38	Endothelial	STMN2	0.000599658	-1.31763
AMC.26	NC.38	Endothelial	SLC16A1	0.00115598	-1.65475
AMC.26	NC.38	Endothelial	CPE	0.00125129	-0.750001
AMC.26	NC.38	Endothelial	AC074363.1	0.00128738	1.36808
AMC.26	NC.38	Endothelial	SYNDIG1	0.00128738	0.544998
AMC.26	NC.38	Endothelial	STX1B	0.00128738	-0.66787
AMC.26	NC.38	Endothelial	SEMA3C	0.00128738	1.09905
AMC.26	NC.38	Endothelial	ADAMTS17	0.00128738	0.872135
AMC.26	NC.38	Endothelial	ARHGAP28	0.00128738	0.75342
AMC.26	NC.38	Endothelial	AL163953.3	0.00128738	0.73027
AMC.26	NC.38	Endothelial	TENM4	0.00128738	0.516618
AMC.26	NC.38	Endothelial	PRELID1	0.00128738	-0.511436
AMC.26	NC.38	Endothelial	TUBB2B	0.00128738	-0.625891
AMC.26	NC.38	Endothelial	CTXN1	0.00128738	-0.682685
AMC.26	NC.38	Endothelial	SETBP1	0.001535	0.853249
AMC.26	NC.38	Endothelial	PCSK1N	0.00154388	-1.66663
AMC.26	NC.38	Endothelial	BSG	0.00177178	-1.39365
AMC.26	NC.38	Endothelial	BASP1	0.00222806	-1.15829
AMC.26	NC.38	Endothelial	NDRG4	0.00225814	-0.91274
AMC.26	NC.38	Endothelial	APOD	0.00230399	-1.25485
AMC.26	NC.38	Endothelial	NRGN	0.00241967	-1.8579
AMC.26	NC.38	Endothelial	SERINC1	0.00254809	-0.635871
AMC.26	NC.38	Endothelial	PPP3CA	0.00268544	-0.6188
AMC.26	NC.38	Endothelial	TSPAN7	0.00279176	-1.23424
AMC.26	NC.38	Endothelial	MAP1B	0.00306603	-1.49901
AMC.26	NC.38	Endothelial	COL5A1	0.00348036	0.500205
AMC.26	NC.38	Endothelial	SLC13A3	0.00348036	1.26263
AMC.26	NC.38	Endothelial	SLIT3	0.00348036	0.665598
AMC.26	NC.38	Endothelial	ABI3BP	0.00348036	1.1122
AMC.26	NC.38	Endothelial	SLC22A6	0.00348036	1.07867
AMC.26	NC.38	Endothelial	DCDC2	0.00348036	1.03191
AMC.26	NC.38	Endothelial	TSPYL1	0.00348036	-0.793173
AMC.26	NC.38	Endothelial	CCK	0.00348036	-1.12623
AMC.26	NC.38	Endothelial	IGFBP3	0.00348036	-1.13341
AMC.26	NC.38	Endothelial	MYO16	0.00348036	0.514277
AMC.26	NC.38	Endothelial	SEZ6L2	0.00348036	-0.670037
AMC.26	NC.38	Endothelial	CPLX2	0.00348036	-0.938605
AMC.26	NC.38	Endothelial	LINC00657	0.00358059	-0.908474
AMC.26	NC.38	Endothelial	CLSTN1	0.00427136	-0.773303
AMC.26	NC.38	Endothelial	IDS	0.00443402	-1.58595
AMC.26	NC.38	Endothelial	MAP2	0.00446117	-1.16607
AMC.26	NC.38	Endothelial	RP11-761E20.1	0.00481284	0.882903
AMC.26	NC.38	Endothelial	CHN2	0.00513595	0.617334
AMC.26	NC.38	Endothelial	APOE	0.00547999	-0.88811
AMC.26	NC.38	Endothelial	COL21A1	0.00606313	0.617256
AMC.26	NC.38	Endothelial	CCDC85B	0.00629203	-1.02103
AMC.26	NC.38	Endothelial	AQP4	0.00646298	-0.553839
AMC.26	NC.38	Endothelial	BNC2	0.00668199	1.29637
AMC.26	NC.38	Endothelial	GPM6B	0.00676547	-1.01161
AMC.26	NC.38	Endothelial	NDRG2	0.0070421	-1.25887
AMC.26	NC.38	Endothelial	KDR	0.00710393	0.662301
AMC.26	NC.38	Endothelial	UQCR10	0.00729481	-0.606843
AMC.26	NC.38	Endothelial	GULP1	0.00732999	0.541195
AMC.26	NC.38	Endothelial	APLP1	0.0076071	-0.895482
AMC.26	NC.38	Endothelial	COL11A1	0.00762099	1.56584
AMC.26	NC.38	Endothelial	KIAA1671	0.00764414	0.640338
AMC.26	NC.38	Endothelial	EPHA7	0.00781086	1.47092
AMC.26	NC.38	Endothelial	GUK1	0.00850744	-0.885297
AMC.26	NC.38	Endothelial	ADCY5	0.00888005	0.675758
AMC.26	NC.38	Endothelial	TPI1	0.00888036	-0.923467
AMC.26	NC.38	Endothelial	SCAMP5	0.00902925	-0.625998
AMC.26	NC.38	Endothelial	LY6H	0.00902925	-0.784476
AMC.26	NC.38	Endothelial	SNCB	0.00902925	-0.926075
AMC.26	NC.38	Endothelial	CDKN2D	0.00902925	-0.551615
AMC.26	NC.38	Endothelial	NAP1L3	0.00902925	-0.556081
AMC.26	NC.38	Endothelial	SCG5	0.00902925	-0.572449
AMC.26	NC.38	Endothelial	NPTXR	0.00902925	-0.715163
AMC.26	NC.38	Endothelial	NTRK2	0.00931823	-0.741438
AMC.26	NC.38	Endothelial	PCCA	0.00946812	0.770319
AMC.26	NC.38	Endothelial	MZT2B	0.00947313	-0.714343
AMC.26	NC.38	Endothelial	RANBP3L	0.0101774	1.35029
AMC.26	NC.38	Endothelial	SEPW1	0.0103049	-0.935062
AMC.26	NC.38	Endothelial	GLUL	0.0109752	-0.534412
AMC.26	NC.38	Endothelial	NUDT3	0.0110515	-0.910237
AMC.26	NC.38	Endothelial	UQCRH	0.0116111	-0.667454
AMC.26	NC.38	Endothelial	DSP	0.0128412	0.716233
AMC.26	NC.38	Endothelial	PEBP1	0.0130023	-0.839115
AMC.26	NC.38	Endothelial	ATP6V0B	0.0135865	-0.577571
AMC.26	NC.38	Endothelial	PFDN2	0.0138269	-0.702917
AMC.26	NC.38	Endothelial	PLA2R1	0.0139101	0.792578
AMC.26	NC.38	Endothelial	ADAMTS10	0.0141898	0.594694
AMC.26	NC.38	Endothelial	LINC00607	0.0142445	0.540827
AMC.26	NC.38	Endothelial	SLCO4A1	0.0143713	-0.924976
AMC.26	NC.38	Endothelial	CALM3	0.0145233	-1.35589
AMC.26	NC.38	Endothelial	PDZRN3	0.0145404	0.723584
AMC.26	NC.38	Endothelial	MARCKS	0.0146998	-0.718578
AMC.26	NC.38	Endothelial	ENO2	0.0148341	-0.852563
AMC.26	NC.38	Endothelial	GFOD1	0.0150706	-0.640572
AMC.26	NC.38	Endothelial	KIF5A	0.0152249	-1.04818
AMC.26	NC.38	Endothelial	SYN1	0.0152643	-0.847453
AMC.26	NC.38	Endothelial	LHFPL2	0.0153745	0.868958
AMC.26	NC.38	Endothelial	ZSWIM6	0.0154563	0.606321
AMC.26	NC.38	Endothelial	RIMS3	0.0154981	-0.618778
AMC.26	NC.38	Endothelial	C9orf16	0.0155363	-0.680819
AMC.26	NC.38	Endothelial	SYT1	0.0162428	-1.32667
AMC.26	NC.38	Endothelial	METTL24	0.0162672	0.578032
AMC.26	NC.38	Endothelial	SVIL	0.016941	1.00107
AMC.26	NC.38	Endothelial	MPP6	0.0174719	1.19533
AMC.26	NC.38	Endothelial	YWHAG	0.0178954	-1.07584
AMC.26	NC.38	Endothelial	NAALADL2	0.0179383	0.54153
AMC.26	NC.38	Endothelial	ADAM12	0.0179583	1.48386
AMC.26	NC.38	Endothelial	CTNNA3	0.0180497	0.607219
AMC.26	NC.38	Endothelial	LY6E	0.0180534	-0.841782
AMC.26	NC.38	Endothelial	ADAMTS12	0.0183064	1.21546
AMC.26	NC.38	Endothelial	LCNL1	0.0190508	1.01212
AMC.26	NC.38	Endothelial	GAP43	0.0191712	-1.088
AMC.26	NC.38	Endothelial	RP11-71N10.1	0.0192095	0.540957
AMC.26	NC.38	Endothelial	PMP2	0.0192293	-0.70088
AMC.26	NC.38	Endothelial	ZCCHC7	0.0192489	0.540078
AMC.26	NC.38	Endothelial	PRICKLE1	0.0192655	1.02255
AMC.26	NC.38	Endothelial	C5orf42	0.0198433	0.567988
AMC.26	NC.38	Endothelial	FRZB	0.019894	0.957304
AMC.26	NC.38	Endothelial	C10orf54	0.0215493	-0.945203
AMC.26	NC.38	Endothelial	ZFP36L1	0.0222835	0.625236
AMC.26	NC.38	Endothelial	C8orf34	0.0226709	1.10422
AMC.26	NC.38	Endothelial	COL15A1	0.0226709	0.569227
AMC.26	NC.38	Endothelial	GPR98	0.0226709	0.538079
AMC.26	NC.38	Endothelial	EMX2OS	0.0226709	0.508481
AMC.26	NC.38	Endothelial	SNN	0.0226709	-0.513313
AMC.26	NC.38	Endothelial	DIRAS2	0.0226709	-0.596766
AMC.26	NC.38	Endothelial	CREG2	0.0226709	-0.812465
AMC.26	NC.38	Endothelial	RUNDC3A	0.0226709	-0.839221
AMC.26	NC.38	Endothelial	CEND1	0.0226709	-0.974178
AMC.26	NC.38	Endothelial	SLC22A8	0.0226709	0.549137
AMC.26	NC.38	Endothelial	SLC5A5	0.0226709	0.727775
AMC.26	NC.38	Endothelial	OGN	0.0226709	0.71079
AMC.26	NC.38	Endothelial	CRABP1	0.0226709	0.626405
AMC.26	NC.38	Endothelial	PAQR6	0.0226709	-0.62037
AMC.26	NC.38	Endothelial	KIF3C	0.0226709	-0.591412
AMC.26	NC.38	Endothelial	FBXL16	0.0226709	-0.655985
AMC.26	NC.38	Endothelial	PON2	0.0234719	-0.95824
AMC.26	NC.38	Endothelial	ROBO1	0.0260901	1.54953
AMC.26	NC.38	Endothelial	TBL1XR1	0.0266463	0.766411
AMC.26	NC.38	Endothelial	NDUFS5	0.0274313	-0.832089
AMC.26	NC.38	Endothelial	GMDS	0.0276765	1.04528
AMC.26	NC.38	Endothelial	C1orf61	0.0287139	-0.805868
AMC.26	NC.38	Endothelial	MTURN	0.0294529	-1.01318
AMC.26	NC.38	Endothelial	MBP	0.0295687	-1.44399
AMC.26	NC.38	Endothelial	ITSN1	0.0303215	0.582964
AMC.26	NC.38	Endothelial	FKBP8	0.0304387	-0.863932
AMC.26	NC.38	Endothelial	CLIP3	0.0305273	-0.803551
AMC.26	NC.38	Endothelial	B3GALT1	0.0306114	0.615221
AMC.26	NC.38	Endothelial	PLEKHB1	0.0308218	-0.761777
AMC.26	NC.38	Endothelial	PRDX6	0.0312768	-0.502882
AMC.26	NC.38	Endothelial	COX4I1	0.0315209	-0.913566
AMC.26	NC.38	Endothelial	ADAMTSL3	0.0316063	1.46336
AMC.26	NC.38	Endothelial	CAMK2N1	0.0323632	-1.46115
AMC.26	NC.38	Endothelial	UCHL1	0.0323962	-1.26875
AMC.26	NC.38	Endothelial	BEX4	0.0334646	-0.657104
AMC.26	NC.38	Endothelial	STUB1	0.0341149	-0.719975
AMC.26	NC.38	Endothelial	VSNL1	0.0344982	-1.55918
AMC.26	NC.38	Endothelial	CALY	0.0347459	-1.15257
AMC.26	NC.38	Endothelial	RP11-514P8.6	0.0353949	0.511959
AMC.26	NC.38	Endothelial	RPL29	0.0360136	-0.642872
AMC.26	NC.38	Endothelial	HSP90AB1	0.0365441	-0.764199
AMC.26	NC.38	Endothelial	KAZN	0.0366628	1.02467
AMC.26	NC.38	Endothelial	BEX1	0.0382224	-0.941918
AMC.26	NC.38	Endothelial	FBLN5	0.0386092	0.676914
AMC.26	NC.38	Endothelial	NLRP1	0.0386798	-0.621246
AMC.26	NC.38	Endothelial	FGD6	0.0389308	0.686985
AMC.26	NC.38	Endothelial	RGS4	0.0391718	-0.747489
AMC.26	NC.38	Endothelial	FAM85B	0.0408065	0.691823
AMC.26	NC.38	Endothelial	FAIM2	0.040939	-1.2849
AMC.26	NC.38	Endothelial	ALCAM	0.0411204	1.26546
AMC.26	NC.38	Endothelial	STIM2	0.0414114	0.602702
AMC.26	NC.38	Endothelial	TUBA1A	0.0417336	-0.544819
AMC.26	NC.38	Endothelial	CALM1	0.042199	-1.21344
AMC.26	NC.38	Endothelial	DKK3	0.0423935	-0.591748
AMC.26	NC.38	Endothelial	YPEL3	0.0427433	-0.698346
AMC.26	NC.38	Endothelial	CDH11	0.0430369	0.683772
AMC.26	NC.38	Endothelial	PRDM6	0.043282	0.834414
AMC.26	NC.38	Endothelial	SAP18	0.0434161	-0.607454
AMC.26	NC.38	Endothelial	PTK7	0.0437812	0.551632
AMC.26	NC.38	Endothelial	SLC24A3	0.043872	0.589263
AMC.26	NC.38	Endothelial	CTD-2054N24.2	0.044066	0.519175
AMC.26	NC.38	Endothelial	CTC-458G6.2	0.0440702	0.635432
AMC.26	NC.38	Endothelial	BMP5	0.0441698	1.5374
AMC.26	NC.38	Endothelial	SCAND1	0.0447738	-0.615795
AMC.26	NC.38	Endothelial	LDHB	0.0462467	-0.620075
AMC.26	NC.38	Endothelial	FGFR1	0.0466789	0.573043
AMC.26	NC.38	Oligodendrocytes	C5orf17	3.44724e-06	-1.63593
AMC.26	NC.38	Oligodendrocytes	SPARCL1	6.6047e-06	-1.73417
AMC.26	NC.38	Oligodendrocytes	ITPR2	1.33135e-05	0.628846
AMC.26	NC.38	Oligodendrocytes	LRRC37A3	3.05653e-05	0.636789
AMC.26	NC.38	Oligodendrocytes	NRGN	4.66236e-05	-1.82778
AMC.26	NC.38	Oligodendrocytes	AL592183.1	5.27924e-05	0.570656
AMC.26	NC.38	Oligodendrocytes	CKB	0.000127488	-1.33247
AMC.26	NC.38	Oligodendrocytes	ADARB2	0.000133447	0.888235
AMC.26	NC.38	Oligodendrocytes	OPALIN	0.000221826	0.528415
AMC.26	NC.38	Oligodendrocytes	LPHN3	0.000248291	0.723234
AMC.26	NC.38	Oligodendrocytes	CALM1	0.0002828	-1.28876
AMC.26	NC.38	Oligodendrocytes	ACTB	0.000375536	-1.01883
AMC.26	NC.38	Oligodendrocytes	CCK	0.000453189	-0.962772
AMC.26	NC.38	Oligodendrocytes	ADAMTS18	0.000453189	-1.03426
AMC.26	NC.38	Oligodendrocytes	CA2	0.000567843	0.573693
AMC.26	NC.38	Oligodendrocytes	ZFYVE16	0.000759228	0.682882
AMC.26	NC.38	Oligodendrocytes	PCDH9-AS2	0.000941509	0.568194
AMC.26	NC.38	Oligodendrocytes	CNDP1	0.00101201	1.04731
AMC.26	NC.38	Oligodendrocytes	CALY	0.00128738	-0.97586
AMC.26	NC.38	Oligodendrocytes	STMN2	0.00128738	-1.06251
AMC.26	NC.38	Oligodendrocytes	BASP1	0.00128738	-1.29404
AMC.26	NC.38	Oligodendrocytes	CHRM5	0.00128738	0.816978
AMC.26	NC.38	Oligodendrocytes	APOE	0.00145407	-1.60829
AMC.26	NC.38	Oligodendrocytes	CLSTN1	0.0017291	-0.701383
AMC.26	NC.38	Oligodendrocytes	PTN	0.00203313	0.575258
AMC.26	NC.38	Oligodendrocytes	RGS4	0.00348036	-0.703132
AMC.26	NC.38	Oligodendrocytes	VSNL1	0.00348036	-1.09755
AMC.26	NC.38	Oligodendrocytes	FTL	0.00363116	-0.668123
AMC.26	NC.38	Oligodendrocytes	EIF1	0.00377498	-0.520827
AMC.26	NC.38	Oligodendrocytes	CAMK2N1	0.00531137	-0.508077
AMC.26	NC.38	Oligodendrocytes	ENC1	0.00580966	-0.948374
AMC.26	NC.38	Oligodendrocytes	DNM1	0.00605659	-0.961869
AMC.26	NC.38	Oligodendrocytes	HSP90AB1	0.00627915	-0.753107
AMC.26	NC.38	Oligodendrocytes	GNAS	0.00684696	-1.2048
AMC.26	NC.38	Oligodendrocytes	EPN2	0.00727778	0.50123
AMC.26	NC.38	Oligodendrocytes	ESRRG	0.00762895	0.759463
AMC.26	NC.38	Oligodendrocytes	CAPN3	0.00815397	0.542851
AMC.26	NC.38	Oligodendrocytes	DYNLL2	0.00897027	-0.556204
AMC.26	NC.38	Oligodendrocytes	DKK3	0.00902925	-0.871151
AMC.26	NC.38	Oligodendrocytes	CPLX2	0.00902925	-0.628207
AMC.26	NC.38	Oligodendrocytes	TUBB2A	0.00902925	-0.88784
AMC.26	NC.38	Oligodendrocytes	STXBP1	0.00902925	-0.655275
AMC.26	NC.38	Oligodendrocytes	EEF1A2	0.00902925	-1.01255
AMC.26	NC.38	Oligodendrocytes	MAP2	0.00902925	-1.13528
AMC.26	NC.38	Oligodendrocytes	NDRG2	0.0111437	-0.85833
AMC.26	NC.38	Oligodendrocytes	UBC	0.0116105	-0.787702
AMC.26	NC.38	Oligodendrocytes	TMSB4X	0.011929	-1.26417
AMC.26	NC.38	Oligodendrocytes	MAP1B	0.0126779	-1.27287
AMC.26	NC.38	Oligodendrocytes	RP11-141M1.3	0.0142775	0.562604
AMC.26	NC.38	Oligodendrocytes	RP11-160H12.2	0.0143726	0.520624
AMC.26	NC.38	Oligodendrocytes	SYT1	0.0153736	-1.64337
AMC.26	NC.38	Oligodendrocytes	IDS	0.0158195	-1.1821
AMC.26	NC.38	Oligodendrocytes	SNX29P2	0.016699	0.675962
AMC.26	NC.38	Oligodendrocytes	RPL13	0.0170476	-0.711523
AMC.26	NC.38	Oligodendrocytes	CFL1	0.0181483	-0.636188
AMC.26	NC.38	Oligodendrocytes	SYT14	0.0183115	0.682236
AMC.26	NC.38	Oligodendrocytes	TXNRD1	0.0204985	-0.65142
AMC.26	NC.38	Oligodendrocytes	AES	0.0211116	-0.660124
AMC.26	NC.38	Oligodendrocytes	LRP1B	0.0223281	0.72291
AMC.26	NC.38	Oligodendrocytes	SNCG	0.0226709	-0.750775
AMC.26	NC.38	Oligodendrocytes	OLFM1	0.0226709	-0.828556
AMC.26	NC.38	Oligodendrocytes	SNCB	0.0226709	-0.629036
AMC.26	NC.38	Oligodendrocytes	RAB6B	0.0226709	-0.684383
AMC.26	NC.38	Oligodendrocytes	FAM107A	0.0226709	-1.08649
AMC.26	NC.38	Oligodendrocytes	TUBA4A	0.0226709	-0.656069
AMC.26	NC.38	Oligodendrocytes	SULT4A1	0.0226709	-0.517525
AMC.26	NC.38	Oligodendrocytes	PLCB1	0.0226709	-0.628527
AMC.26	NC.38	Oligodendrocytes	ATP6V1F	0.0226709	-0.503077
AMC.26	NC.38	Oligodendrocytes	APOO	0.02787	-0.61997
AMC.26	NC.38	Oligodendrocytes	TUBA1B	0.0281167	-1.44207
AMC.26	NC.38	Oligodendrocytes	PSAP	0.0281726	-0.532777
AMC.26	NC.38	Oligodendrocytes	AC011043.1	0.0284312	0.567953
AMC.26	NC.38	Oligodendrocytes	SNAP25	0.0287203	-1.53678
AMC.26	NC.38	Oligodendrocytes	PKM	0.0319645	-1.00381
AMC.26	NC.38	Oligodendrocytes	MOG	0.032959	0.585471
AMC.26	NC.38	Oligodendrocytes	NRXN3	0.032991	0.585335
AMC.26	NC.38	Oligodendrocytes	ZBTB16	0.0354721	-0.608032
AMC.26	NC.38	Oligodendrocytes	UBB	0.0356513	-0.652199
AMC.26	NC.38	Oligodendrocytes	CHN1	0.0380116	-1.28098
AMC.26	NC.38	Oligodendrocytes	JUND	0.0382985	-0.665537
AMC.26	NC.38	Oligodendrocytes	KCTD8	0.0426352	0.628364
AMC.26	NC.38	Oligodendrocytes	TPT1	0.0432896	-0.670016
AMC.26	NC.38	Oligodendrocytes	SLC12A2	0.0458585	0.544406
AMC.26	NC.38	Oligodendrocytes	STMN1	0.0471908	-0.827471
AMC.26	NC.38	Oligodendrocytes	MT3	0.0472843	-1.51228
AMC.26	NC.38	Oligodendrocytes	CRYAB	0.0495287	-0.635308
AMC.26	NC.38	L4	NRGN	1.69962e-07	-1.22844
AMC.26	NC.38	L4	C5orf17	2.18479e-07	-1.37867
AMC.26	NC.38	L4	MBP	1.08171e-06	-0.784983
AMC.26	NC.38	L4	TTTY10	3.44724e-06	0.69664
AMC.26	NC.38	L4	ACTB	4.19354e-06	-0.968403
AMC.26	NC.38	L4	FTL	6.61926e-06	-1.09287
AMC.26	NC.38	L4	TUBB2A	2.71359e-05	-0.854949
AMC.26	NC.38	L4	CALM1	3.12736e-05	-0.98292
AMC.26	NC.38	L4	HSP90AB1	3.45956e-05	-0.831424
AMC.26	NC.38	L4	CKB	5.36562e-05	-1.11285
AMC.26	NC.38	L4	FTH1	8.13949e-05	-1.37831
AMC.26	NC.38	L4	IDS	9.04002e-05	-0.624133
AMC.26	NC.38	L4	STMN2	9.76499e-05	-0.643618
AMC.26	NC.38	L4	EIF4A2	0.000113722	-0.747774
AMC.26	NC.38	L4	THY1	0.000160473	-0.946554
AMC.26	NC.38	L4	CALM3	0.00018302	-1.08209
AMC.26	NC.38	L4	FAIM2	0.000198062	-0.853166
AMC.26	NC.38	L4	EEF1A2	0.000264513	-0.65089
AMC.26	NC.38	L4	RTN4	0.000300371	-0.612141
AMC.26	NC.38	L4	PCSK1N	0.000313249	-1.0492
AMC.26	NC.38	L4	PSAP	0.000320838	-0.7055
AMC.26	NC.38	L4	PWAR6	0.000398979	-0.685224
AMC.26	NC.38	L4	STMN1	0.000618894	-1.02565
AMC.26	NC.38	L4	YWHAB	0.000755411	-0.68907
AMC.26	NC.38	L4	CLIP3	0.000791184	-0.612232
AMC.26	NC.38	L4	AC105402.4	0.000908227	-0.78835
AMC.26	NC.38	L4	CCK	0.000996046	-0.808354
AMC.26	NC.38	L4	YWHAH	0.00127578	-0.713527
AMC.26	NC.38	L4	ALDOA	0.00149941	-0.983526
AMC.26	NC.38	L4	RPL15	0.0015279	-0.757896
AMC.26	NC.38	L4	TSPAN7	0.00160876	-0.940049
AMC.26	NC.38	L4	SPARCL1	0.00170744	-0.760021
AMC.26	NC.38	L4	RGS4	0.00178332	-0.765733
AMC.26	NC.38	L4	RAB3A	0.00178997	-0.745302
AMC.26	NC.38	L4	NGFRAP1	0.00198188	-0.86605
AMC.26	NC.38	L4	SEPW1	0.00225861	-0.840665
AMC.26	NC.38	L4	NCDN	0.00241099	-0.696516
AMC.26	NC.38	L4	NAT8L	0.00254046	-0.514428
AMC.26	NC.38	L4	PHYHIP	0.00267058	-0.819467
AMC.26	NC.38	L4	TPI1	0.00327002	-0.666511
AMC.26	NC.38	L4	ENO2	0.00334266	-0.707638
AMC.26	NC.38	L4	MAP1B	0.00355474	-0.715865
AMC.26	NC.38	L4	ARHGAP15	0.0043778	0.625973
AMC.26	NC.38	L4	TUBA1B	0.00444159	-1.05556
AMC.26	NC.38	L4	YWHAG	0.00452882	-0.673829
AMC.26	NC.38	L4	SULT4A1	0.0059578	-0.58647
AMC.26	NC.38	L4	CFL1	0.00597537	-0.783681
AMC.26	NC.38	L4	CAMK2N1	0.00610141	-0.686411
AMC.26	NC.38	L4	DNM1	0.00615954	-0.553112
AMC.26	NC.38	L4	USP11	0.00647674	-0.55311
AMC.26	NC.38	L4	PEBP1	0.00746741	-0.673186
AMC.26	NC.38	L4	DYNLL1	0.00751273	-0.760661
AMC.26	NC.38	L4	ACTG1	0.0076201	-0.916528
AMC.26	NC.38	L4	LINC00657	0.00783628	-0.860918
AMC.26	NC.38	L4	RPS15	0.00805776	-0.712882
AMC.26	NC.38	L4	BEX1	0.00837157	-0.826045
AMC.26	NC.38	L4	ENO1	0.00891091	-0.550556
AMC.26	NC.38	L4	UBC	0.00936555	-0.795271
AMC.26	NC.38	L4	AES	0.0105878	-0.640421
AMC.26	NC.38	L4	EID1	0.0108977	-0.507424
AMC.26	NC.38	L4	BASP1	0.0109308	-0.528068
AMC.26	NC.38	L4	NCAM2	0.011026	0.538499
AMC.26	NC.38	L4	NAPB	0.0111966	-0.682956
AMC.26	NC.38	L4	PNMA2	0.0113179	-0.517347
AMC.26	NC.38	L4	ITM2C	0.0115518	-0.631162
AMC.26	NC.38	L4	HINT1	0.0124719	-0.561037
AMC.26	NC.38	L4	FKBP8	0.0128263	-0.683617
AMC.26	NC.38	L4	GS1-57L11.1	0.0128831	0.633039
AMC.26	NC.38	L4	SYT11	0.0129201	-0.539103
AMC.26	NC.38	L4	APLP1	0.0132051	-0.653855
AMC.26	NC.38	L4	PCDH11X	0.0134811	0.670917
AMC.26	NC.38	L4	TSPYL1	0.0144473	-0.589352
AMC.26	NC.38	L4	SERINC1	0.0147679	-0.591588
AMC.26	NC.38	L4	FAM85B	0.0149012	0.597222
AMC.26	NC.38	L4	ENC1	0.0150011	-0.828497
AMC.26	NC.38	L4	PEA15	0.0150311	-0.567805
AMC.26	NC.38	L4	SERF2	0.0157382	-0.536269
AMC.26	NC.38	L4	EIF1	0.0161742	-0.578725
AMC.26	NC.38	L4	MAP1A	0.016175	-0.628549
AMC.26	NC.38	L4	CLSTN1	0.0170106	-0.546258
AMC.26	NC.38	L4	LAMA2	0.0179799	-0.656203
AMC.26	NC.38	L4	OAZ1	0.0184828	-0.690171
AMC.26	NC.38	L4	PKM	0.0196712	-0.72575
AMC.26	NC.38	L4	NDRG4	0.019993	-0.552976
AMC.26	NC.38	L4	PRKAR1B	0.0200739	-0.514632
AMC.26	NC.38	L4	SNCG	0.0233101	-0.577856
AMC.26	NC.38	L4	DHFR	0.0238648	-1.07712
AMC.26	NC.38	L4	JUND	0.0240043	-0.596506
AMC.26	NC.38	L4	SNCB	0.0252785	-0.504439
AMC.26	NC.38	L4	NUDT3	0.0255995	-0.503844
AMC.26	NC.38	L4	KLC1	0.0270345	-0.681584
AMC.26	NC.38	L4	TMSB4X	0.0278358	-0.65818
AMC.26	NC.38	L4	YPEL3	0.0278564	-0.571169
AMC.26	NC.38	L4	UCHL1	0.0295494	-0.644575
AMC.26	NC.38	L4	TUBB	0.0314983	-0.67526
AMC.26	NC.38	L4	SLC17A7	0.0345725	-0.639634
AMC.26	NC.38	L4	SRP14	0.0347561	-0.655284
AMC.26	NC.38	L4	CEND1	0.0349249	-0.731217
AMC.26	NC.38	L4	BSG	0.0358877	-0.526614
AMC.26	NC.38	L4	APOE	0.0360508	-0.852404
AMC.26	NC.38	L4	CALY	0.0388242	-0.6367
AMC.26	NC.38	L4	UBB	0.0390264	-0.595851
AMC.26	NC.38	L4	HPCA	0.0400904	-0.648008
AMC.26	NC.38	L4	MTCH1	0.0403727	-0.550962
AMC.26	NC.38	L4	KIF1A	0.04775	-0.58787
AMC.26	NC.38	L4	ATP6V1F	0.0489049	-0.516758
AMC.26	NC.38	Microglia	NBPF1	4.66236e-05	0.502726
AMC.26	NC.38	Microglia	SNAP25	7.41688e-05	-1.60276
AMC.26	NC.38	Microglia	PARD3B	7.95018e-05	0.760497
AMC.26	NC.38	Microglia	TPCN1	0.000146348	0.637877
AMC.26	NC.38	Microglia	RPLP0	0.000150462	-0.504918
AMC.26	NC.38	Microglia	SORBS1	0.000150462	1.3815
AMC.26	NC.38	Microglia	ZNRF3	0.000150462	1.3568
AMC.26	NC.38	Microglia	NEK6	0.000279804	0.510624
AMC.26	NC.38	Microglia	SREBF2	0.000301935	0.56874
AMC.26	NC.38	Microglia	GPR125	0.000453189	0.559392
AMC.26	NC.38	Microglia	CD9	0.000453189	0.520484
AMC.26	NC.38	Microglia	RBMS3	0.000453189	0.562416
AMC.26	NC.38	Microglia	HIF3A	0.000453189	0.887874
AMC.26	NC.38	Microglia	EYA2	0.000453189	0.707499
AMC.26	NC.38	Microglia	RP11-436D23.1	0.000453189	1.01564
AMC.26	NC.38	Microglia	SLC4A4	0.00128738	0.6684
AMC.26	NC.38	Microglia	MMD2	0.00128738	0.633507
AMC.26	NC.38	Microglia	LINC00511	0.00128738	0.558651
AMC.26	NC.38	Microglia	PLXNB1	0.00128738	0.511426
AMC.26	NC.38	Microglia	COLEC12	0.00128738	0.952037
AMC.26	NC.38	Microglia	AC012593.1	0.00128738	0.62736
AMC.26	NC.38	Microglia	SHROOM3	0.00128738	0.576539
AMC.26	NC.38	Microglia	CA2	0.00128738	0.523976
AMC.26	NC.38	Microglia	EPHB1	0.00128738	0.511843
AMC.26	NC.38	Microglia	C1QA	0.00128738	-1.02256
AMC.26	NC.38	Microglia	RORA	0.00146553	1.46419
AMC.26	NC.38	Microglia	C9orf3	0.00164598	0.586372
AMC.26	NC.38	Microglia	OXR1	0.00212389	-0.767843
AMC.26	NC.38	Microglia	NRGN	0.00222868	-1.94031
AMC.26	NC.38	Microglia	ZFYVE16	0.00262382	0.725139
AMC.26	NC.38	Microglia	CAMK2G	0.00280559	0.642493
AMC.26	NC.38	Microglia	RFTN2	0.00348036	0.645328
AMC.26	NC.38	Microglia	AQP4-AS1	0.00348036	0.618366
AMC.26	NC.38	Microglia	LDLRAD3	0.00348036	0.573863
AMC.26	NC.38	Microglia	DNAH7	0.00348036	0.563193
AMC.26	NC.38	Microglia	TOX	0.00348036	0.51626
AMC.26	NC.38	Microglia	ARHGEF26	0.00348036	0.509817
AMC.26	NC.38	Microglia	ARAP2	0.00498366	0.527167
AMC.26	NC.38	Microglia	PCSK1N	0.00513147	-1.65014
AMC.26	NC.38	Microglia	CPVL	0.00541126	-0.642076
AMC.26	NC.38	Microglia	ATG7	0.00560824	0.530952
AMC.26	NC.38	Microglia	SYT1	0.00570231	-1.51404
AMC.26	NC.38	Microglia	LIPA	0.0065517	0.57388
AMC.26	NC.38	Microglia	PITPNC1	0.00674884	1.38333
AMC.26	NC.38	Microglia	DHFR	0.00700236	-1.65177
AMC.26	NC.38	Microglia	EPN2	0.00708642	0.587609
AMC.26	NC.38	Microglia	ADCY2	0.00735129	1.09539
AMC.26	NC.38	Microglia	CRB1	0.00753776	0.807289
AMC.26	NC.38	Microglia	ABLIM1	0.00778365	0.682018
AMC.26	NC.38	Microglia	LRRC37A3	0.00780674	0.541372
AMC.26	NC.38	Microglia	APC	0.00781127	0.610286
AMC.26	NC.38	Microglia	FOXP2	0.00798293	-1.0393
AMC.26	NC.38	Microglia	CALM3	0.00825096	-1.30171
AMC.26	NC.38	Microglia	RAB3A	0.00902925	-0.783493
AMC.26	NC.38	Microglia	PAMR1	0.00902925	0.770053
AMC.26	NC.38	Microglia	ZNF98	0.00902925	0.645005
AMC.26	NC.38	Microglia	RP11-426C22.5	0.00902925	0.574219
AMC.26	NC.38	Microglia	MLF2	0.00902925	-0.522536
AMC.26	NC.38	Microglia	SNCG	0.00902925	-0.724142
AMC.26	NC.38	Microglia	HPSE2	0.00902925	0.825735
AMC.26	NC.38	Microglia	CACHD1	0.00902925	0.743242
AMC.26	NC.38	Microglia	PARD3	0.00902925	0.737455
AMC.26	NC.38	Microglia	FAM189A2	0.00902925	0.709376
AMC.26	NC.38	Microglia	RP11-40F8.2	0.00902925	0.706767
AMC.26	NC.38	Microglia	AC074363.1	0.00902925	0.667627
AMC.26	NC.38	Microglia	RP11-179A16.1	0.00902925	0.560386
AMC.26	NC.38	Microglia	CTC-498M16.4	0.00902925	0.524251
AMC.26	NC.38	Microglia	MIR219-2	0.00902925	0.517795
AMC.26	NC.38	Microglia	FAM184A	0.00902925	0.510648
AMC.26	NC.38	Microglia	SYNE1	0.0135317	0.682354
AMC.26	NC.38	Microglia	HIP1	0.0143928	0.563795
AMC.26	NC.38	Microglia	C5orf17	0.0149532	-1.62704
AMC.26	NC.38	Microglia	GPR98	0.0161502	1.84414
AMC.26	NC.38	Microglia	VAV3	0.0171476	0.861779
AMC.26	NC.38	Microglia	AC090044.1	0.0175225	0.52545
AMC.26	NC.38	Microglia	DAPK1	0.0177853	0.540935
AMC.26	NC.38	Microglia	SORCS2	0.018027	0.611057
AMC.26	NC.38	Microglia	NKAIN2	0.0185032	0.634785
AMC.26	NC.38	Microglia	RYR3	0.0185736	1.31628
AMC.26	NC.38	Microglia	PTPRG	0.0185806	0.754171
AMC.26	NC.38	Microglia	SEPP1	0.0191618	0.709392
AMC.26	NC.38	Microglia	CABLES1	0.0191873	0.532261
AMC.26	NC.38	Microglia	NEBL	0.0192342	0.950651
AMC.26	NC.38	Microglia	DCLK2	0.0192885	1.10292
AMC.26	NC.38	Microglia	SOX5	0.0193095	0.865444
AMC.26	NC.38	Microglia	ASTN2	0.0198289	0.750168
AMC.26	NC.38	Microglia	CSF1R	0.0204009	-0.525278
AMC.26	NC.38	Microglia	LINC00299	0.0226709	0.537793
AMC.26	NC.38	Microglia	ARHGDIG	0.0226709	-0.89848
AMC.26	NC.38	Microglia	C1QB	0.0234631	-0.920813
AMC.26	NC.38	Microglia	TUBA1B	0.0237916	-1.56853
AMC.26	NC.38	Microglia	LHFPL2	0.0240305	-0.626698
AMC.26	NC.38	Microglia	P2RY12	0.0240858	-0.565029
AMC.26	NC.38	Microglia	ALDOA	0.0259939	-1.03647
AMC.26	NC.38	Microglia	MAP1B	0.0278041	-1.8127
AMC.26	NC.38	Microglia	DPP10	0.0294704	1.81505
AMC.26	NC.38	Microglia	CTNNA2	0.030724	1.90365
AMC.26	NC.38	Microglia	STMN2	0.0314658	-1.22612
AMC.26	NC.38	Microglia	RPSAP58	0.0318139	-0.628519
AMC.26	NC.38	Microglia	APOE	0.0319943	-1.0345
AMC.26	NC.38	Microglia	DNM1	0.0320926	-0.981833
AMC.26	NC.38	Microglia	COX4I1	0.0327259	-1.05867
AMC.26	NC.38	Microglia	PRKD1	0.0381018	0.597209
AMC.26	NC.38	Microglia	NPAS3	0.0381358	1.37212
AMC.26	NC.38	Microglia	KCTD12	0.038306	-0.684133
AMC.26	NC.38	Microglia	ENC1	0.04027	-1.05138
AMC.26	NC.38	Microglia	PPFIA2	0.0426581	0.577258
AMC.26	NC.38	Microglia	ANO4	0.0429611	0.680068
AMC.26	NC.38	Microglia	RP11-444D3.1	0.0430922	0.691395
AMC.26	NC.38	Microglia	PRODH	0.0433117	0.602437
AMC.26	NC.38	Microglia	FMN2	0.0435869	0.907929
AMC.26	NC.38	Microglia	MGAT4C	0.043816	0.73421
AMC.26	NC.38	Microglia	RFX4	0.0438302	0.8354
AMC.26	NC.38	Microglia	GLIS3	0.0439193	0.90359
AMC.26	NC.38	Microglia	TIMP3	0.0441086	0.557259
AMC.26	NC.38	Microglia	BMPR1B	0.0441667	0.73254
AMC.26	NC.38	Microglia	PTPRZ1	0.0441695	0.660483
AMC.26	NC.38	Microglia	UCHL1	0.0462219	-1.08235
AMC.26	NC.38	Microglia	SFXN5	0.0473707	0.601901
AMC.26	NC.38	L2/3	C5orf17	3.44724e-06	-1.38398
AMC.26	NC.38	L2/3	PCSK1N	0.000128503	-0.714249
AMC.26	NC.38	L2/3	MT3	0.000387438	-0.624049
AMC.26	NC.38	L2/3	WASH4P	0.00126724	0.520046
AMC.26	NC.38	L2/3	TTTY10	0.00128738	0.509926
AMC.26	NC.38	L2/3	CLSTN2	0.00139475	0.628036
AMC.26	NC.38	L2/3	RP11-191L9.4	0.00242302	0.509959
AMC.26	NC.38	L2/3	CCK	0.00371015	-0.77198
AMC.26	NC.38	L2/3	AC159540.1	0.00691225	0.612796
AMC.26	NC.38	L2/3	ITM2C	0.011936	-0.575829
AMC.26	NC.38	L2/3	NCDN	0.0132909	-0.656866
AMC.26	NC.38	L2/3	CKB	0.0157176	-0.764161
AMC.26	NC.38	L2/3	COX4I1	0.0232637	-0.510987
AMC.26	NC.38	L2/3	HFM1	0.0251535	0.643694
AMC.26	NC.38	L2/3	ACTG1	0.0254212	-0.600289
AMC.26	NC.38	L2/3	CALM3	0.0261109	-0.688216
AMC.26	NC.38	L2/3	THY1	0.026971	-0.786899
AMC.26	NC.38	L2/3	PWAR6	0.0410994	-0.68445
AMC.26	NC.38	IN-SV2C	C5orf17	2.56175e-08	-1.60429
AMC.26	NC.38	IN-SV2C	SPARCL1	4.96252e-07	-0.943749
AMC.26	NC.38	IN-SV2C	RPS19	3.44724e-06	-0.612626
AMC.26	NC.38	IN-SV2C	NCDN	1.33135e-05	-0.579289
AMC.26	NC.38	IN-SV2C	TSPYL1	1.33135e-05	-0.567323
AMC.26	NC.38	IN-SV2C	FTL	1.61124e-05	-1.21288
AMC.26	NC.38	IN-SV2C	STMN1	1.75454e-05	-0.784756
AMC.26	NC.38	IN-SV2C	LINC00657	3.01754e-05	-0.842582
AMC.26	NC.38	IN-SV2C	TUBB	4.66236e-05	-0.583764
AMC.26	NC.38	IN-SV2C	FAM107A	4.66236e-05	-0.768301
AMC.26	NC.38	IN-SV2C	FTH1	8.68736e-05	-1.2328
AMC.26	NC.38	IN-SV2C	FAIM2	0.000147504	-1.0188
AMC.26	NC.38	IN-SV2C	TUBA1A	0.000150462	-0.513468
AMC.26	NC.38	IN-SV2C	PCSK1N	0.000162777	-1.24185
AMC.26	NC.38	IN-SV2C	PWAR6	0.00016295	-0.85369
AMC.26	NC.38	IN-SV2C	MT3	0.000235813	-0.8215
AMC.26	NC.38	IN-SV2C	GLUL	0.000290291	-0.713197
AMC.26	NC.38	IN-SV2C	ACTB	0.000352836	-1.0733
AMC.26	NC.38	IN-SV2C	THY1	0.000638896	-0.786599
AMC.26	NC.38	IN-SV2C	RPL29	0.00081524	-0.572404
AMC.26	NC.38	IN-SV2C	NRGN	0.000990195	-1.43901
AMC.26	NC.38	IN-SV2C	ATP5D	0.00128738	-0.563791
AMC.26	NC.38	IN-SV2C	THRA	0.00128738	-0.511621
AMC.26	NC.38	IN-SV2C	CAMK2N2	0.00128738	-0.590711
AMC.26	NC.38	IN-SV2C	APOE	0.00128738	-1.14214
AMC.26	NC.38	IN-SV2C	RP11-475O6.1	0.00128738	0.515606
AMC.26	NC.38	IN-SV2C	NDRG2	0.00128738	-0.568371
AMC.26	NC.38	IN-SV2C	ACTG1	0.00139349	-0.76501
AMC.26	NC.38	IN-SV2C	APLP2	0.00246198	-0.699215
AMC.26	NC.38	IN-SV2C	CLIP3	0.00260136	-0.657479
AMC.26	NC.38	IN-SV2C	ENC1	0.00348036	-0.601535
AMC.26	NC.38	IN-SV2C	CCDC85B	0.00348036	-0.576488
AMC.26	NC.38	IN-SV2C	STMN3	0.00359758	-0.831451
AMC.26	NC.38	IN-SV2C	DKK3	0.00397332	-0.631357
AMC.26	NC.38	IN-SV2C	RPL15	0.0044468	-0.520524
AMC.26	NC.38	IN-SV2C	CCK	0.00501047	-0.791997
AMC.26	NC.38	IN-SV2C	RPS15	0.00540269	-0.691264
AMC.26	NC.38	IN-SV2C	NKTR	0.00614404	0.518953
AMC.26	NC.38	IN-SV2C	NAT8L	0.00615186	-0.614325
AMC.26	NC.38	IN-SV2C	ANKRD36C	0.00628773	0.619566
AMC.26	NC.38	IN-SV2C	ALDOA	0.00710966	-0.857199
AMC.26	NC.38	IN-SV2C	CKB	0.00716045	-0.963254
AMC.26	NC.38	IN-SV2C	CCDC88A	0.00716169	0.628617
AMC.26	NC.38	IN-SV2C	DYNLL1	0.00749992	-0.836155
AMC.26	NC.38	IN-SV2C	SNCB	0.00781179	-0.570229
AMC.26	NC.38	IN-SV2C	DHFR	0.00831628	-0.719908
AMC.26	NC.38	IN-SV2C	TTTY10	0.00902925	0.604124
AMC.26	NC.38	IN-SV2C	AL354822.1	0.00902925	-0.531317
AMC.26	NC.38	IN-SV2C	NDRG4	0.00908179	-0.523926
AMC.26	NC.38	IN-SV2C	CALY	0.00911582	-0.752104
AMC.26	NC.38	IN-SV2C	CALM1	0.0113907	-0.80449
AMC.26	NC.38	IN-SV2C	HFM1	0.0127343	0.857403
AMC.26	NC.38	IN-SV2C	SRP14	0.0141702	-0.753042
AMC.26	NC.38	IN-SV2C	NGFRAP1	0.0143929	-0.586933
AMC.26	NC.38	IN-SV2C	KLC1	0.0147565	-0.667273
AMC.26	NC.38	IN-SV2C	PKM	0.0156271	-0.671053
AMC.26	NC.38	IN-SV2C	RPL14	0.016143	-0.523979
AMC.26	NC.38	IN-SV2C	ITM2C	0.0168322	-0.878191
AMC.26	NC.38	IN-SV2C	PHYHIP	0.0172235	-0.548914
AMC.26	NC.38	IN-SV2C	AGAP8	0.0173954	0.643171
AMC.26	NC.38	IN-SV2C	COX4I1	0.0175517	-0.748793
AMC.26	NC.38	IN-SV2C	AC159540.1	0.0185697	0.594509
AMC.26	NC.38	IN-SV2C	RAB3A	0.0186671	-0.68577
AMC.26	NC.38	IN-SV2C	DIRAS2	0.0188465	-0.544995
AMC.26	NC.38	IN-SV2C	MTURN	0.0188774	-0.55763
AMC.26	NC.38	IN-SV2C	ANKRD36	0.0188899	0.69043
AMC.26	NC.38	IN-SV2C	BEX1	0.0193318	-0.52354
AMC.26	NC.38	IN-SV2C	TSPAN7	0.0194667	-0.696957
AMC.26	NC.38	IN-SV2C	KCNH5	0.0203332	0.577466
AMC.26	NC.38	IN-SV2C	SLC9A6	0.0226709	-0.519371
AMC.26	NC.38	IN-SV2C	UCHL1	0.0236617	-0.772531
AMC.26	NC.38	IN-SV2C	LONRF2	0.0242186	-0.546922
AMC.26	NC.38	IN-SV2C	FKBP8	0.0243213	-0.674414
AMC.26	NC.38	IN-SV2C	CEP290	0.0266777	0.518359
AMC.26	NC.38	IN-SV2C	MSRA	0.0268354	0.513629
AMC.26	NC.38	IN-SV2C	APOO	0.0288189	-0.510603
AMC.26	NC.38	IN-SV2C	WASH4P	0.0303712	0.55653
AMC.26	NC.38	IN-SV2C	RPSAP58	0.0340214	-0.543844
AMC.26	NC.38	IN-SV2C	SERINC1	0.0390266	-0.517436
AMC.26	NC.38	IN-SV2C	MAP1B	0.0395396	-0.958416
AMC.26	NC.38	IN-SV2C	TUBA1B	0.0405892	-0.769017
AMC.26	NC.38	IN-SV2C	SLC22A17	0.0418409	-0.52632
AMC.26	NC.38	IN-SV2C	SEPW1	0.0423009	-0.722546
AMC.26	NC.38	IN-SV2C	AL592183.1	0.0432379	0.548656
AMC.26	NC.38	IN-SV2C	EEF1A2	0.0432989	-0.629284
AMC.26	NC.38	IN-SV2C	UBC	0.0440954	-0.716239
AMC.26	NC.38	IN-SV2C	CALM3	0.0451205	-0.90582
AMC.26	NC.38	IN-SV2C	EIF4A2	0.0472256	-0.523312
AMC.26	RedPenMC	L5/6	TTTY10	0.000371891	0.699868
AMC.26	RedPenMC	L5/6	MRPL41	0.00100596	0.541831
AMC.26	RedPenMC	L5/6	PDE3A	0.00112068	-0.502004
AMC.26	RedPenMC	L5/6	AC090044.1	0.0059086	0.545229
AMC.26	RedPenMC	L5/6	DHFR	0.00754194	-1.39007
AMC.26	RedPenMC	L5/6	TARBP1	0.0095148	0.675772
AMC.26	RedPenMC	L5/6	FER1L6-AS2	0.0107931	-0.596802
AMC.26	RedPenMC	L5/6	NXPH2	0.021867	-0.5306
AMC.26	RedPenMC	L5/6	ROR1	0.021867	-0.59012
AMC.26	RedPenMC	L5/6	JPH4	0.0246291	-0.505753
AMC.26	RedPenMC	L5/6	LL22NC03-2H8.5	0.0283792	-0.934961
AMC.26	RedPenMC	L5/6	AC105402.4	0.0310831	-1.23522
AMC.26	RedPenMC	EN-mix	TTTY10	4.25368e-08	0.564129
AMC.26	RedPenMC	EN-mix	DGCR5	1.53351e-05	-0.686996
AMC.26	RedPenMC	EN-mix	CIRBP	0.000101962	0.554111
AMC.26	RedPenMC	EN-mix	LPP	0.000323741	0.653867
AMC.26	RedPenMC	EN-mix	SLC9A9	0.0012661	0.801183
AMC.26	RedPenMC	EN-mix	SYNPR	0.00159857	-0.656872
AMC.26	RedPenMC	EN-mix	CDH20	0.00331649	0.805113
AMC.26	RedPenMC	EN-mix	ST6GAL1	0.00452393	0.68357
AMC.26	RedPenMC	EN-mix	LL22NC03-2H8.5	0.00474325	-0.751596
AMC.26	RedPenMC	EN-mix	C10orf90	0.00492322	0.501378
AMC.26	RedPenMC	EN-mix	DHFR	0.00584504	-0.748257
AMC.26	RedPenMC	EN-mix	MAML2	0.00690599	0.903614
AMC.26	RedPenMC	EN-mix	DOCK10	0.00730627	0.875577
AMC.26	RedPenMC	EN-mix	APBB1IP	0.00849919	0.651014
AMC.26	RedPenMC	EN-mix	ST6GALNAC3	0.0111747	0.659251
AMC.26	RedPenMC	EN-mix	GLIS3	0.0137684	0.649451
AMC.26	RedPenMC	EN-mix	GPC6	0.0142103	0.546546
AMC.26	RedPenMC	EN-mix	RP11-624C23.1	0.0167561	-0.561826
AMC.26	RedPenMC	EN-mix	GRAMD3	0.0183879	0.524049
AMC.26	RedPenMC	EN-mix	ANKRD44	0.0219242	0.812481
AMC.26	RedPenMC	EN-mix	NEAT1	0.0240325	1.12965
AMC.26	RedPenMC	EN-mix	BMP2K	0.025841	0.587268
AMC.26	RedPenMC	EN-mix	SGCZ	0.0278299	-0.809254
AMC.26	RedPenMC	EN-mix	CBLN2	0.0304795	-0.561749
AMC.26	RedPenMC	EN-mix	DOCK1	0.0366244	0.513484
AMC.26	RedPenMC	EN-mix	DOCK8	0.0369955	0.81401
AMC.26	RedPenMC	EN-mix	PDE8A	0.0424671	0.530354
AMC.26	RedPenMC	EN-mix	TBXAS1	0.0435029	0.57933
AMC.26	RedPenMC	EN-mix	TCF12	0.0449638	0.538313
AMC.26	RedPenMC	EN-mix	PDZRN4	0.0477719	-0.638809
AMC.26	RedPenMC	Astrocytes	MT1G	1.09013e-06	-1.04087
AMC.26	RedPenMC	Astrocytes	GLUL	1.83446e-06	-0.811289
AMC.26	RedPenMC	Astrocytes	MT1F	7.97913e-06	-0.719092
AMC.26	RedPenMC	Astrocytes	CIRBP	6.65286e-05	0.719607
AMC.26	RedPenMC	Astrocytes	AC105402.4	0.000177545	-0.88985
AMC.26	RedPenMC	Astrocytes	ENHO	0.000622692	-0.585654
AMC.26	RedPenMC	Astrocytes	CHST11	0.00158925	-0.628374
AMC.26	RedPenMC	Astrocytes	PCDH17	0.00191566	-0.581967
AMC.26	RedPenMC	Astrocytes	MGST1	0.0021113	-0.506657
AMC.26	RedPenMC	Astrocytes	NEAT1	0.00306653	-0.584883
AMC.26	RedPenMC	Astrocytes	RNF19A	0.0035616	0.813613
AMC.26	RedPenMC	Astrocytes	MT3	0.00416019	-0.540109
AMC.26	RedPenMC	Astrocytes	RP11-385J1.2	0.00426159	-0.797063
AMC.26	RedPenMC	Astrocytes	DCLK2	0.00520691	0.764202
AMC.26	RedPenMC	Astrocytes	CPE	0.00547003	-0.689071
AMC.26	RedPenMC	Astrocytes	GJA1	0.0055752	-0.716194
AMC.26	RedPenMC	Astrocytes	KCNJ10	0.00624711	-0.572384
AMC.26	RedPenMC	Astrocytes	FLRT2	0.00713922	-0.555633
AMC.26	RedPenMC	Astrocytes	ATP1B2	0.00788788	-0.68837
AMC.26	RedPenMC	Astrocytes	TTTY10	0.00849919	0.501049
AMC.26	RedPenMC	Astrocytes	RANBP3L	0.00866908	-0.851791
AMC.26	RedPenMC	Astrocytes	GABRG1	0.0087848	-0.577974
AMC.26	RedPenMC	Astrocytes	ATP1A2	0.010654	-0.528807
AMC.26	RedPenMC	Astrocytes	VAV3	0.0106705	-0.899977
AMC.26	RedPenMC	Astrocytes	ABR	0.0108393	0.553187
AMC.26	RedPenMC	Astrocytes	TXNIP	0.011508	-0.607601
AMC.26	RedPenMC	Astrocytes	FAM189A2	0.0124794	0.749152
AMC.26	RedPenMC	Astrocytes	RGR	0.0131952	0.500164
AMC.26	RedPenMC	Astrocytes	TPD52L1	0.0138573	-0.947193
AMC.26	RedPenMC	Astrocytes	CLDN10	0.0139388	-0.549545
AMC.26	RedPenMC	Astrocytes	DGKG	0.0140531	-0.562517
AMC.26	RedPenMC	Astrocytes	RIMS1	0.0144412	-0.583694
AMC.26	RedPenMC	Astrocytes	ITM2C	0.014596	-0.581832
AMC.26	RedPenMC	Astrocytes	CADM1	0.0152602	-0.517242
AMC.26	RedPenMC	Astrocytes	FKBP5	0.0165812	-0.501264
AMC.26	RedPenMC	Astrocytes	LINC00969	0.0183057	0.51576
AMC.26	RedPenMC	Astrocytes	IDI1	0.0194822	0.998151
AMC.26	RedPenMC	Astrocytes	UBC	0.021333	0.753966
AMC.26	RedPenMC	Astrocytes	TRPM3	0.0214644	-0.566377
AMC.26	RedPenMC	Astrocytes	GJB6	0.0245512	-0.592929
AMC.26	RedPenMC	Astrocytes	SLC39A12	0.0250582	-0.710664
AMC.26	RedPenMC	Astrocytes	FAM107A	0.0255317	-0.549325
AMC.26	RedPenMC	Astrocytes	HS3ST5	0.0284139	-0.625971
AMC.26	RedPenMC	Astrocytes	GEM	0.0297579	0.661029
AMC.26	RedPenMC	Astrocytes	ITGB4	0.0297933	0.633631
AMC.26	RedPenMC	Astrocytes	RP11-561I11.4	0.0299937	0.91017
AMC.26	RedPenMC	Astrocytes	RP4-613B23.1	0.030989	0.646386
AMC.26	RedPenMC	Astrocytes	LRP1B	0.0314173	-0.623255
AMC.26	RedPenMC	Astrocytes	DHFR	0.0343451	-1.04528
AMC.26	RedPenMC	Astrocytes	PLXDC2	0.0367368	0.623102
AMC.26	RedPenMC	Astrocytes	MTRNR2L12	0.0375141	-0.548663
AMC.26	RedPenMC	Astrocytes	SERPINI2	0.0418838	0.640792
AMC.26	RedPenMC	Astrocytes	EPHX1	0.0419697	-0.605984
AMC.26	RedPenMC	Astrocytes	SLC6A11	0.0421822	-0.530666
AMC.26	RedPenMC	Astrocytes	ENTPD2	0.0424307	0.696572
AMC.26	RedPenMC	Astrocytes	CD44	0.043498	0.551572
AMC.26	RedPenMC	Astrocytes	ACSBG1	0.0472872	-0.659067
AMC.26	RedPenMC	Astrocytes	ITGAV	0.0483469	-0.541844
AMC.26	RedPenMC	OPCs	ZFY	3.19784e-05	0.519124
AMC.26	RedPenMC	OPCs	CNTN3	0.000158455	-0.585822
AMC.26	RedPenMC	OPCs	CHST9	0.000253991	-0.809401
AMC.26	RedPenMC	OPCs	FKBP5	0.000629885	-0.836038
AMC.26	RedPenMC	OPCs	PDZD2	0.00123405	-0.51281
AMC.26	RedPenMC	OPCs	RPL13	0.00189778	0.699234
AMC.26	RedPenMC	OPCs	HIF3A	0.00361487	-0.807696
AMC.26	RedPenMC	OPCs	SAMHD1	0.00421182	-0.583728
AMC.26	RedPenMC	OPCs	HDAC4	0.00504138	-0.531601
AMC.26	RedPenMC	OPCs	ZFPM2	0.00655051	-0.544407
AMC.26	RedPenMC	OPCs	EGFR	0.0111418	-0.560472
AMC.26	RedPenMC	OPCs	MYRFL	0.0165992	0.6642
AMC.26	RedPenMC	OPCs	SGK1	0.0191072	-0.584467
AMC.26	RedPenMC	OPCs	RBFOX1	0.0201177	0.94669
AMC.26	RedPenMC	OPCs	TTTY10	0.021867	0.517122
AMC.26	RedPenMC	OPCs	TMTC2	0.0262242	0.57403
AMC.26	RedPenMC	OPCs	SMOC1	0.0273833	-0.517371
AMC.26	RedPenMC	IN-VIP	FAM66D	0.0009851	0.505286
AMC.26	RedPenMC	IN-VIP	AC105402.4	0.0114361	-1.27845
AMC.26	RedPenMC	IN-VIP	TMTC2	0.0372812	0.783383
AMC.26	RedPenMC	IN-VIP	LL22NC03-2H8.5	0.0396171	-0.578566
AMC.26	RedPenMC	IN-VIP	KIAA1217	0.0396366	0.561238
AMC.26	RedPenMC	IN-PV	AC074391.1	3.19784e-05	0.682135
AMC.26	RedPenMC	IN-PV	RP11-85M11.2	0.000834597	-0.78668
AMC.26	RedPenMC	IN-PV	EYS	0.00308934	0.578576
AMC.26	RedPenMC	IN-PV	TTTY10	0.00316831	0.61311
AMC.26	RedPenMC	IN-PV	RASGRF2	0.0124908	0.515349
AMC.26	RedPenMC	IN-PV	DHFR	0.0399785	-0.811154
AMC.26	RedPenMC	IN-PV	LL22NC03-2H8.5	0.0477795	-0.564394
AMC.26	RedPenMC	Endothelial	RPGR	0.00132279	-0.91226
AMC.26	RedPenMC	Endothelial	MT3	0.00211131	-0.568822
AMC.26	RedPenMC	Endothelial	CTNNA2	0.00220962	-0.542298
AMC.26	RedPenMC	Endothelial	FAM107A	0.00988369	-0.872003
AMC.26	RedPenMC	Endothelial	AC105402.4	0.010156	-0.921587
AMC.26	RedPenMC	Endothelial	CSMD1	0.0129577	-0.699175
AMC.26	RedPenMC	Endothelial	ADAMTS9	0.0142318	-0.888214
AMC.26	RedPenMC	Endothelial	NRG1	0.0158766	1.24687
AMC.26	RedPenMC	Endothelial	ST6GALNAC3	0.0164903	-0.693819
AMC.26	RedPenMC	Endothelial	TSHZ2	0.021867	-0.933316
AMC.26	RedPenMC	Endothelial	HBA2	0.021867	0.98126
AMC.26	RedPenMC	Endothelial	SLPI	0.021867	-0.60721
AMC.26	RedPenMC	Endothelial	RUNX1T1	0.0246693	0.531747
AMC.26	RedPenMC	Endothelial	BACE2	0.0254014	-0.652597
AMC.26	RedPenMC	Endothelial	SLCO4A1	0.0270061	-0.748426
AMC.26	RedPenMC	Endothelial	DHFR	0.0309205	-0.867741
AMC.26	RedPenMC	Endothelial	ENG	0.0320292	-0.520065
AMC.26	RedPenMC	Endothelial	CCSER1	0.0345734	-0.67014
AMC.26	RedPenMC	Endothelial	SLC16A1	0.036281	-1.25033
AMC.26	RedPenMC	Endothelial	GPM6B	0.0399303	-0.546912
AMC.26	RedPenMC	Endothelial	MBP	0.0412307	-0.669823
AMC.26	RedPenMC	Oligodendrocytes	ZFYVE16	0.000122661	0.60221
AMC.26	RedPenMC	Oligodendrocytes	TMPRSS5	0.000371891	-0.547249
AMC.26	RedPenMC	Oligodendrocytes	ZBTB16	0.000383002	-0.834067
AMC.26	RedPenMC	Oligodendrocytes	DCC	0.000917551	-0.625609
AMC.26	RedPenMC	Oligodendrocytes	CHRM5	0.00316831	0.819817
AMC.26	RedPenMC	Oligodendrocytes	PNISR	0.00506331	-0.547297
AMC.26	RedPenMC	Oligodendrocytes	ERBB2IP	0.00992658	-0.539043
AMC.26	RedPenMC	Oligodendrocytes	FKBP5	0.0232473	-1.00525
AMC.26	RedPenMC	Oligodendrocytes	LINC01170	0.0242253	0.519888
AMC.26	RedPenMC	Oligodendrocytes	MID1IP1	0.0291681	-0.656284
AMC.26	RedPenMC	Oligodendrocytes	SVEP1	0.0314806	0.684085
AMC.26	RedPenMC	Oligodendrocytes	QDPR	0.0447751	-0.628236
AMC.26	RedPenMC	Oligodendrocytes	CNTNAP4	0.0471258	0.608422
AMC.26	RedPenMC	L4	TTTY10	3.19784e-05	0.690211
AMC.26	RedPenMC	L4	TARBP1	0.00191313	0.56683
AMC.26	RedPenMC	Microglia	MS4A6A	1.01403e-05	-0.650618
AMC.26	RedPenMC	Microglia	DMD	3.19784e-05	0.719284
AMC.26	RedPenMC	Microglia	CD86	3.65087e-05	-0.693423
AMC.26	RedPenMC	Microglia	OXR1	9.44809e-05	-0.833554
AMC.26	RedPenMC	Microglia	CD84	0.000250298	-0.638972
AMC.26	RedPenMC	Microglia	PTPRG	0.000371891	0.629001
AMC.26	RedPenMC	Microglia	TMEM132B	0.000371891	0.654682
AMC.26	RedPenMC	Microglia	TMPRSS4-AS1	0.000572605	-0.530058
AMC.26	RedPenMC	Microglia	NRG3	0.00061984	1.5488
AMC.26	RedPenMC	Microglia	CTNNA2	0.00093046	2.16726
AMC.26	RedPenMC	Microglia	FYB	0.000940488	-0.654581
AMC.26	RedPenMC	Microglia	PPP2R2B	0.00101451	2.27451
AMC.26	RedPenMC	Microglia	ANO4	0.00112068	1.17565
AMC.26	RedPenMC	Microglia	MGAT4C	0.00112068	0.955022
AMC.26	RedPenMC	Microglia	APBB2	0.00112068	0.844585
AMC.26	RedPenMC	Microglia	CD9	0.00112068	0.559094
AMC.26	RedPenMC	Microglia	PDE1C	0.00112068	1.22559
AMC.26	RedPenMC	Microglia	GRM3	0.00112068	1.20238
AMC.26	RedPenMC	Microglia	TF	0.00112068	1.14035
AMC.26	RedPenMC	Microglia	CNP	0.00112068	1.10299
AMC.26	RedPenMC	Microglia	CERCAM	0.00112068	1.01577
AMC.26	RedPenMC	Microglia	SGIP1	0.00112068	0.823493
AMC.26	RedPenMC	Microglia	PBX1	0.00112068	0.821718
AMC.26	RedPenMC	Microglia	SLCO1A2	0.00112068	0.712797
AMC.26	RedPenMC	Microglia	PEX5L	0.00112068	1.52154
AMC.26	RedPenMC	Microglia	CLEC5A	0.00112068	-0.533268
AMC.26	RedPenMC	Microglia	PPP1R9A	0.00129233	0.910997
AMC.26	RedPenMC	Microglia	TBXAS1	0.00131648	-0.623617
AMC.26	RedPenMC	Microglia	PSD3	0.00141981	0.844586
AMC.26	RedPenMC	Microglia	FAM13A	0.00154252	-0.832168
AMC.26	RedPenMC	Microglia	SLC8A1	0.00163792	-0.817803
AMC.26	RedPenMC	Microglia	FMN1	0.00216453	-1.11985
AMC.26	RedPenMC	Microglia	HS3ST4	0.00301534	-0.747288
AMC.26	RedPenMC	Microglia	CLDN11	0.00316831	1.36738
AMC.26	RedPenMC	Microglia	SPOCK3	0.00316831	1.34729
AMC.26	RedPenMC	Microglia	C10orf90	0.00316831	1.16189
AMC.26	RedPenMC	Microglia	LINC00609	0.00316831	1.13728
AMC.26	RedPenMC	Microglia	TMEFF2	0.00316831	1.12505
AMC.26	RedPenMC	Microglia	KCNH8	0.00316831	1.11154
AMC.26	RedPenMC	Microglia	SPOCK1	0.00316831	1.04033
AMC.26	RedPenMC	Microglia	BCAS1	0.00316831	0.919345
AMC.26	RedPenMC	Microglia	KANK1	0.00316831	0.907867
AMC.26	RedPenMC	Microglia	GRID1	0.00316831	0.867965
AMC.26	RedPenMC	Microglia	COLEC12	0.00316831	0.821967
AMC.26	RedPenMC	Microglia	COL4A5	0.00316831	0.801693
AMC.26	RedPenMC	Microglia	PCSK6	0.00316831	0.751488
AMC.26	RedPenMC	Microglia	HS3ST5	0.00316831	0.750321
AMC.26	RedPenMC	Microglia	SHROOM4	0.00316831	0.672347
AMC.26	RedPenMC	Microglia	PHLDB1	0.00316831	0.633699
AMC.26	RedPenMC	Microglia	FOLH1	0.00316831	0.627175
AMC.26	RedPenMC	Microglia	LDLRAD3	0.00316831	0.612815
AMC.26	RedPenMC	Microglia	SOBP	0.00316831	0.611397
AMC.26	RedPenMC	Microglia	AATK	0.00316831	0.589867
AMC.26	RedPenMC	Microglia	SEMA6A	0.00316831	0.564242
AMC.26	RedPenMC	Microglia	INSIG1	0.00316831	0.546378
AMC.26	RedPenMC	Microglia	AC002429.5	0.00316831	0.508626
AMC.26	RedPenMC	Microglia	STK33	0.00316831	0.511773
AMC.26	RedPenMC	Microglia	PALM2	0.00316831	0.823175
AMC.26	RedPenMC	Microglia	NTRK3	0.00316831	0.663555
AMC.26	RedPenMC	Microglia	AMER2	0.00316831	0.609177
AMC.26	RedPenMC	Microglia	SLC13A3	0.00316831	0.571309
AMC.26	RedPenMC	Microglia	CLIC4	0.00316831	0.554822
AMC.26	RedPenMC	Microglia	GPM6A	0.00332116	1.72707
AMC.26	RedPenMC	Microglia	GNAO1	0.00376445	1.06409
AMC.26	RedPenMC	Microglia	RORA	0.00381055	1.50943
AMC.26	RedPenMC	Microglia	ARHGAP15	0.00409816	-0.830092
AMC.26	RedPenMC	Microglia	MBNL1	0.00442345	-0.595806
AMC.26	RedPenMC	Microglia	RIN3	0.0044565	-0.624541
AMC.26	RedPenMC	Microglia	TM6SF1	0.00455113	-0.68131
AMC.26	RedPenMC	Microglia	CRB1	0.00495419	0.877834
AMC.26	RedPenMC	Microglia	MAGI2	0.0058899	1.84458
AMC.26	RedPenMC	Microglia	SYK	0.00616371	-0.528975
AMC.26	RedPenMC	Microglia	ENOSF1	0.00619711	0.559789
AMC.26	RedPenMC	Microglia	DOCK8	0.00634181	-0.583322
AMC.26	RedPenMC	Microglia	TANC2	0.00645514	-0.737427
AMC.26	RedPenMC	Microglia	CCND3	0.00648166	-0.857725
AMC.26	RedPenMC	Microglia	PITPNC1	0.00655299	1.26385
AMC.26	RedPenMC	Microglia	PLXDC2	0.00695092	-0.602533
AMC.26	RedPenMC	Microglia	APBB1IP	0.0070422	-0.581012
AMC.26	RedPenMC	Microglia	PAG1	0.00750503	-0.661264
AMC.26	RedPenMC	Microglia	MAF	0.00834421	-0.742104
AMC.26	RedPenMC	Microglia	ZNF98	0.00849919	0.660712
AMC.26	RedPenMC	Microglia	KCTD8	0.00849919	0.773417
AMC.26	RedPenMC	Microglia	PPP1R16B	0.00849919	0.588646
AMC.26	RedPenMC	Microglia	MOBP	0.00849919	1.21224
AMC.26	RedPenMC	Microglia	ZNF536	0.00849919	1.16658
AMC.26	RedPenMC	Microglia	FGFR2	0.00849919	0.971164
AMC.26	RedPenMC	Microglia	RP11-946L20.2	0.00849919	0.90162
AMC.26	RedPenMC	Microglia	MOG	0.00849919	0.842474
AMC.26	RedPenMC	Microglia	OPALIN	0.00849919	0.822226
AMC.26	RedPenMC	Microglia	KIF6	0.00849919	0.709524
AMC.26	RedPenMC	Microglia	HPSE2	0.00849919	0.699697
AMC.26	RedPenMC	Microglia	CACHD1	0.00849919	0.692912
AMC.26	RedPenMC	Microglia	STK39	0.00849919	0.651474
AMC.26	RedPenMC	Microglia	RNF144A	0.00849919	0.565992
AMC.26	RedPenMC	Microglia	CTC-498M16.4	0.00849919	0.532894
AMC.26	RedPenMC	Microglia	BRINP2	0.00849919	0.522843
AMC.26	RedPenMC	Microglia	RP11-179A16.1	0.00849919	0.517208
AMC.26	RedPenMC	Microglia	NCAM2	0.00865864	1.75116
AMC.26	RedPenMC	Microglia	LSAMP	0.00898422	1.91319
AMC.26	RedPenMC	Microglia	ST8SIA4	0.00937459	-0.865764
AMC.26	RedPenMC	Microglia	NPAS3	0.00963529	1.67798
AMC.26	RedPenMC	Microglia	CIRBP	0.00969005	0.595606
AMC.26	RedPenMC	Microglia	RYR3	0.0099848	1.38219
AMC.26	RedPenMC	Microglia	SOCS6	0.010157	-0.771884
AMC.26	RedPenMC	Microglia	PDE3B	0.0104874	-0.660423
AMC.26	RedPenMC	Microglia	RP11-761E20.1	0.0109198	0.711216
AMC.26	RedPenMC	Microglia	PICALM	0.0109799	-0.732119
AMC.26	RedPenMC	Microglia	SORBS1	0.011219	1.4197
AMC.26	RedPenMC	Microglia	CADM2	0.0121684	1.87378
AMC.26	RedPenMC	Microglia	PARD3B	0.0123164	0.720213
AMC.26	RedPenMC	Microglia	LHFPL2	0.0138416	-0.941155
AMC.26	RedPenMC	Microglia	RBMS3	0.0144645	0.565392
AMC.26	RedPenMC	Microglia	DCLK2	0.0145662	1.20909
AMC.26	RedPenMC	Microglia	SGCD	0.0150226	0.958341
AMC.26	RedPenMC	Microglia	NAV2	0.0150498	1.09562
AMC.26	RedPenMC	Microglia	SOX5	0.0151442	0.889938
AMC.26	RedPenMC	Microglia	TFEC	0.0152746	-0.644571
AMC.26	RedPenMC	Microglia	VAV3	0.0152876	0.726291
AMC.26	RedPenMC	Microglia	NTM	0.015433	1.96065
AMC.26	RedPenMC	Microglia	HEPACAM	0.0154537	0.706383
AMC.26	RedPenMC	Microglia	MAPT	0.0155196	0.797591
AMC.26	RedPenMC	Microglia	NEAT1	0.0157919	-0.648149
AMC.26	RedPenMC	Microglia	HIF3A	0.0158547	0.819896
AMC.26	RedPenMC	Microglia	LRRC7	0.0159999	0.678392
AMC.26	RedPenMC	Microglia	SORCS2	0.0160912	0.560229
AMC.26	RedPenMC	Microglia	RP11-319G6.1	0.0161946	0.516347
AMC.26	RedPenMC	Microglia	ABCA2	0.0164599	0.781808
AMC.26	RedPenMC	Microglia	CDH20	0.0177542	1.46128
AMC.26	RedPenMC	Microglia	CTTNBP2NL	0.0183141	-0.507325
AMC.26	RedPenMC	Microglia	TAB2	0.0192437	-0.537826
AMC.26	RedPenMC	Microglia	CHN2	0.0205519	-0.829173
AMC.26	RedPenMC	Microglia	ABLIM1	0.0206738	0.821302
AMC.26	RedPenMC	Microglia	ZNRF3	0.020955	1.36262
AMC.26	RedPenMC	Microglia	PCDH9	0.021094	2.37266
AMC.26	RedPenMC	Microglia	F13A1	0.021867	0.665317
AMC.26	RedPenMC	Microglia	ABCA8	0.021867	0.563278
AMC.26	RedPenMC	Microglia	LINC00299	0.021867	0.552413
AMC.26	RedPenMC	Microglia	RGS20	0.021867	0.531067
AMC.26	RedPenMC	Microglia	ZNF704	0.021867	0.517863
AMC.26	RedPenMC	Microglia	DOCK9	0.021867	0.676994
AMC.26	RedPenMC	Microglia	ATP10B	0.021867	0.638534
AMC.26	RedPenMC	Microglia	MAG	0.021867	0.626431
AMC.26	RedPenMC	Microglia	LPPR1	0.021867	0.563887
AMC.26	RedPenMC	Microglia	KLHL4	0.021867	0.55505
AMC.26	RedPenMC	Microglia	PCDH15	0.021867	0.520791
AMC.26	RedPenMC	Microglia	LIMCH1	0.024735	1.24777
AMC.26	RedPenMC	Microglia	RPS6KA3	0.0250985	-0.525009
AMC.26	RedPenMC	Microglia	PLCB1	0.0261742	0.637383
AMC.26	RedPenMC	Microglia	FYN	0.0268829	1.05437
AMC.26	RedPenMC	Microglia	SASH1	0.0271595	0.919363
AMC.26	RedPenMC	Microglia	TMEM65	0.028178	-0.535737
AMC.26	RedPenMC	Microglia	ADCY2	0.0282545	1.25476
AMC.26	RedPenMC	Microglia	VSIG4	0.0282828	-0.550077
AMC.26	RedPenMC	Microglia	LRP1B	0.0283698	1.46629
AMC.26	RedPenMC	Microglia	LINC01094	0.0295287	-0.501658
AMC.26	RedPenMC	Microglia	PLXNB1	0.0303761	0.551907
AMC.26	RedPenMC	Microglia	CPED1	0.0306601	-0.939051
AMC.26	RedPenMC	Microglia	BMPR1B	0.0311567	0.794109
AMC.26	RedPenMC	Microglia	ARHGEF4	0.0320723	0.953764
AMC.26	RedPenMC	Microglia	RP11-707A18.1	0.0320912	-0.569978
AMC.26	RedPenMC	Microglia	FAM149A	0.0334934	-0.673017
AMC.26	RedPenMC	Microglia	HIP1R	0.0335874	0.793037
AMC.26	RedPenMC	Microglia	IL1RAPL1	0.0341791	2.24208
AMC.26	RedPenMC	Microglia	LIFR	0.0343009	0.947177
AMC.26	RedPenMC	Microglia	AC012593.1	0.0344934	0.846954
AMC.26	RedPenMC	Microglia	MMD2	0.0351771	0.620745
AMC.26	RedPenMC	Microglia	SESTD1	0.0353424	0.551189
AMC.26	RedPenMC	Microglia	TTLL7	0.0355171	1.5088
AMC.26	RedPenMC	Microglia	AK5	0.0360758	0.951224
AMC.26	RedPenMC	Microglia	RNF220	0.0363681	1.6694
AMC.26	RedPenMC	Microglia	GPRC5B	0.0365022	0.629393
AMC.26	RedPenMC	Microglia	ZNF462	0.0365347	0.533226
AMC.26	RedPenMC	Microglia	LINC00461	0.0365458	0.892654
AMC.26	RedPenMC	Microglia	DDAH1	0.0372276	0.591651
AMC.26	RedPenMC	Microglia	QDPR	0.0373086	0.633691
AMC.26	RedPenMC	Microglia	DNER	0.0376358	0.537428
AMC.26	RedPenMC	Microglia	PPM1H	0.0382705	0.64012
AMC.26	RedPenMC	Microglia	RORB	0.0384835	0.506204
AMC.26	RedPenMC	Microglia	NEGR1	0.038657	0.618537
AMC.26	RedPenMC	Microglia	PMP22	0.038842	0.617909
AMC.26	RedPenMC	Microglia	CTNND2	0.0388827	1.63404
AMC.26	RedPenMC	Microglia	NFASC	0.0389379	0.752598
AMC.26	RedPenMC	Microglia	PTN	0.0389801	0.719442
AMC.26	RedPenMC	Microglia	FAM13C	0.0393507	0.670547
AMC.26	RedPenMC	Microglia	WWC1	0.0394596	0.50523
AMC.26	RedPenMC	Microglia	LMCD1-AS1	0.0395008	0.999491
AMC.26	RedPenMC	Microglia	C9orf3	0.0395458	0.638826
AMC.26	RedPenMC	Microglia	NALCN	0.039607	0.883162
AMC.26	RedPenMC	Microglia	PTCHD4	0.0400268	-0.777969
AMC.26	RedPenMC	Microglia	GRAMD3	0.0404864	0.923391
AMC.26	RedPenMC	Microglia	CPVL	0.0423966	-0.579325
AMC.26	RedPenMC	Microglia	FKBP5	0.0425573	-1.49113
AMC.26	RedPenMC	Microglia	PTPRD	0.0463212	1.43601
AMC.26	RedPenMC	Microglia	ANK2	0.0464537	0.929563
AMC.26	RedPenMC	Microglia	DOCK3	0.0467646	0.796978
AMC.26	RedPenMC	Microglia	HDAC9	0.0479901	-0.666279
AMC.26	RedPenMC	Microglia	RHBDF2	0.0493037	-0.500115
AMC.26	RedPenMC	Microglia	MEIS2	0.0493268	0.928204
AMC.26	RedPenMC	L2/3	SLC38A11	7.97913e-06	-0.760287
AMC.26	RedPenMC	L2/3	MRPL41	0.00922586	0.754181
AMC.26	RedPenMC	L2/3	GRIK1	0.0164769	-0.531512
AMC.26	RedPenMC	L2/3	ACTB	0.0467736	0.645396
AMC.26	RedPenMC	IN-SV2C	PRKG1	1.36497e-05	-0.787398
AMC.26	RedPenMC	IN-SV2C	DPP10	0.000293711	-0.890687
AMC.26	RedPenMC	IN-SV2C	ST6GALNAC5	0.000464002	-0.592338
AMC.26	RedPenMC	IN-SV2C	SPARCL1	0.000538807	-0.605731
AMC.26	RedPenMC	IN-SV2C	DHFR	0.000873645	-0.744037
AMC.26	RedPenMC	IN-SV2C	AC010127.3	0.00304112	-0.554128
AMC.26	RedPenMC	IN-SV2C	PCDH7	0.00314669	-0.584296
AMC.26	RedPenMC	IN-SV2C	FRAS1	0.00578548	0.866288
AMC.26	RedPenMC	IN-SV2C	TTTY10	0.00849919	0.598999
AMC.26	RedPenMC	IN-SV2C	PLCXD3	0.00946417	0.592253
AMC.26	RedPenMC	IN-SV2C	LL22NC03-2H8.5	0.0103077	-0.523637
AMC.26	RedPenMC	IN-SV2C	BCYRN1	0.0106016	-0.684669
AMC.26	RedPenMC	IN-SV2C	MRPL41	0.0113541	1.04866
AMC.26	RedPenMC	IN-SV2C	OPCML	0.0114815	-0.538265
AMC.26	RedPenMC	IN-SV2C	ANKRD30B	0.0164296	0.699902
AMC.26	RedPenMC	IN-SV2C	LRRTM4	0.0205517	-0.657595
AMC.26	RedPenMC	IN-SV2C	ANKRD55	0.020658	0.640125
AMC.26	RedPenMC	T-cells	RP11-347P5.1	0.000138353	1.45409
AMC.26	RedPenMC	T-cells	CCT4	0.000371891	-0.850463
AMC.26	RedPenMC	T-cells	SAMSN1	0.000788744	1.04293
AMC.26	RedPenMC	T-cells	REL	0.00276166	0.922804
AMC.26	RedPenMC	T-cells	TMEM154	0.00316831	0.705983
AMC.26	RedPenMC	T-cells	STYX	0.00316831	-0.659452
AMC.26	RedPenMC	T-cells	CSK	0.00316831	-0.791581
AMC.26	RedPenMC	T-cells	CLYBL	0.00316831	1.18052
AMC.26	RedPenMC	T-cells	HEG1	0.00316831	1.01139
AMC.26	RedPenMC	T-cells	CASD1	0.00316831	0.997521
AMC.26	RedPenMC	T-cells	POM121	0.00316831	0.797536
AMC.26	RedPenMC	T-cells	COPZ1	0.00316831	-0.618284
AMC.26	RedPenMC	T-cells	DNAJA1	0.00316831	-0.959357
AMC.26	RedPenMC	T-cells	ELL	0.00367987	-0.554419
AMC.26	RedPenMC	T-cells	RRAS2	0.00845082	-1.04669
AMC.26	RedPenMC	T-cells	DDX3Y	0.00849919	1.23286
AMC.26	RedPenMC	T-cells	TXNDC11	0.00849919	0.748781
AMC.26	RedPenMC	T-cells	TMEM184C	0.00849919	0.677627
AMC.26	RedPenMC	T-cells	CAT	0.00849919	0.674058
AMC.26	RedPenMC	T-cells	TESPA1	0.00849919	0.646967
AMC.26	RedPenMC	T-cells	COX14	0.00849919	-0.518765
AMC.26	RedPenMC	T-cells	GTPBP10	0.00849919	-0.537917
AMC.26	RedPenMC	T-cells	SPTY2D1	0.00849919	-0.634268
AMC.26	RedPenMC	T-cells	C19orf12	0.00849919	-0.686578
AMC.26	RedPenMC	T-cells	THUMPD2	0.00849919	-0.694916
AMC.26	RedPenMC	T-cells	METTL25	0.00849919	-0.775322
AMC.26	RedPenMC	T-cells	OGFR	0.00849919	-0.888948
AMC.26	RedPenMC	T-cells	HDLBP	0.00849919	-1.00446
AMC.26	RedPenMC	T-cells	EFNA5	0.00849919	-1.37257
AMC.26	RedPenMC	T-cells	GPR125	0.00849919	0.76452
AMC.26	RedPenMC	T-cells	ADSL	0.00849919	0.676714
AMC.26	RedPenMC	T-cells	CMTR2	0.00849919	-0.516582
AMC.26	RedPenMC	T-cells	METAP1	0.00849919	-0.56499
AMC.26	RedPenMC	T-cells	DYRK2	0.00849919	-0.612848
AMC.26	RedPenMC	T-cells	EPB41L4A	0.00849919	-0.729053
AMC.26	RedPenMC	T-cells	PQLC1	0.00849919	-0.754841
AMC.26	RedPenMC	T-cells	EHD1	0.00849919	-0.773113
AMC.26	RedPenMC	T-cells	SNAPC1	0.00849919	0.865957
AMC.26	RedPenMC	T-cells	CHD7	0.00849919	-0.96176
AMC.26	RedPenMC	T-cells	TMC8	0.00918412	0.684093
AMC.26	RedPenMC	T-cells	POU2F1	0.0109202	-1.01902
AMC.26	RedPenMC	T-cells	R3HDM1	0.0157123	-0.949671
AMC.26	RedPenMC	T-cells	DHFR	0.0161382	-0.906134
AMC.26	RedPenMC	T-cells	DLGAP4	0.0163315	-0.8194
AMC.26	RedPenMC	T-cells	GLRX3	0.016483	0.810627
AMC.26	RedPenMC	T-cells	CDK6	0.0171311	-0.991647
AMC.26	RedPenMC	T-cells	AGO2	0.0190078	1.2236
AMC.26	RedPenMC	T-cells	CHMP5	0.021867	-0.544956
AMC.26	RedPenMC	T-cells	YIF1B	0.021867	-0.549409
AMC.26	RedPenMC	T-cells	BCORL1	0.021867	-0.681969
AMC.26	RedPenMC	T-cells	ASTL	0.021867	1.07042
AMC.26	RedPenMC	T-cells	CATSPERG	0.021867	1.03097
AMC.26	RedPenMC	T-cells	APOLD1	0.021867	0.786436
AMC.26	RedPenMC	T-cells	RP11-72M17.1	0.021867	0.779953
AMC.26	RedPenMC	T-cells	NMRAL1	0.021867	0.752631
AMC.26	RedPenMC	T-cells	ZBTB21	0.021867	0.751725
AMC.26	RedPenMC	T-cells	PRDX6	0.021867	0.714271
AMC.26	RedPenMC	T-cells	DYNC2H1	0.021867	0.679615
AMC.26	RedPenMC	T-cells	VSNL1	0.021867	0.678549
AMC.26	RedPenMC	T-cells	RCAN3	0.021867	0.636624
AMC.26	RedPenMC	T-cells	RPAIN	0.021867	0.630671
AMC.26	RedPenMC	T-cells	ST3GAL5	0.021867	0.619551
AMC.26	RedPenMC	T-cells	TRIM66	0.021867	0.604396
AMC.26	RedPenMC	T-cells	SNX10	0.021867	0.601226
AMC.26	RedPenMC	T-cells	BEX4	0.021867	0.595792
AMC.26	RedPenMC	T-cells	GPI	0.021867	0.591698
AMC.26	RedPenMC	T-cells	PRDX3	0.021867	0.591395
AMC.26	RedPenMC	T-cells	CRLS1	0.021867	0.58719
AMC.26	RedPenMC	T-cells	DENND2A	0.021867	0.58532
AMC.26	RedPenMC	T-cells	PLAG1	0.021867	0.583286
AMC.26	RedPenMC	T-cells	TTTY15	0.021867	0.567345
AMC.26	RedPenMC	T-cells	VIM-AS1	0.021867	0.563694
AMC.26	RedPenMC	T-cells	H2AFZ	0.021867	0.542696
AMC.26	RedPenMC	T-cells	H3F3A	0.021867	0.538684
AMC.26	RedPenMC	T-cells	ZDHHC16	0.021867	0.538481
AMC.26	RedPenMC	T-cells	KIAA1731	0.021867	0.522956
AMC.26	RedPenMC	T-cells	GRAMD1A	0.021867	-0.625037
AMC.26	RedPenMC	T-cells	SH2B1	0.021867	-0.65711
AMC.26	RedPenMC	T-cells	FAF2	0.021867	-0.735898
AMC.26	RedPenMC	T-cells	WDR36	0.021867	-0.741073
AMC.26	RedPenMC	T-cells	USP37	0.021867	-0.813581
AMC.26	RedPenMC	T-cells	ABCD2	0.021867	0.692566
AMC.26	RedPenMC	T-cells	TMEM241	0.021867	0.668536
AMC.26	RedPenMC	T-cells	B4GALT6	0.021867	-0.518578
AMC.26	RedPenMC	T-cells	TXLNG	0.021867	-0.556278
AMC.26	RedPenMC	T-cells	ZNF512B	0.021867	-0.592923
AMC.26	RedPenMC	T-cells	CLK2	0.021867	-0.638703
AMC.26	RedPenMC	T-cells	PEX3	0.021867	-0.658937
AMC.26	RedPenMC	T-cells	C20orf196	0.021867	-0.694918
AMC.26	RedPenMC	T-cells	ORC2	0.021867	-0.771168
AMC.26	RedPenMC	T-cells	DOCK7	0.021867	-0.996543
AMC.26	RedPenMC	T-cells	HSP90AB1	0.0242834	-1.16354
AMC.26	RedPenMC	T-cells	TULP4	0.0244064	-1.0104
AMC.26	RedPenMC	T-cells	NDUFS2	0.0256557	-0.836822
AMC.26	RedPenMC	T-cells	ZBTB38	0.0263318	-0.821094
AMC.26	RedPenMC	T-cells	ZC3H13	0.0274396	-0.826686
AMC.26	RedPenMC	T-cells	SAMD4B	0.0279685	-0.721643
AMC.26	RedPenMC	T-cells	B2M	0.0283054	0.755474
AMC.26	RedPenMC	T-cells	NFATC2IP	0.028418	-0.627192
AMC.26	RedPenMC	T-cells	ENSA	0.0299972	0.683812
AMC.26	RedPenMC	T-cells	ITM2A	0.0309692	0.69263
AMC.26	RedPenMC	T-cells	MGA	0.0328377	-0.755525
AMC.26	RedPenMC	T-cells	RPL30	0.0340441	-0.928951
AMC.26	RedPenMC	T-cells	ENOPH1	0.0343916	0.872846
AMC.26	RedPenMC	T-cells	PRPF40A	0.034878	1.05762
AMC.26	RedPenMC	T-cells	RP11-219B17.1	0.0355267	1.11473
AMC.26	RedPenMC	T-cells	VPS13D	0.0367494	-0.994609
AMC.26	RedPenMC	T-cells	AHI1	0.0371874	-0.621257
AMC.26	RedPenMC	T-cells	RP11-277P12.20	0.0376585	1.09958
AMC.26	RedPenMC	T-cells	SLC4A4	0.0382112	-0.873731
AMC.26	RedPenMC	T-cells	AC105402.4	0.0383846	-0.917066
AMC.26	RedPenMC	T-cells	STAMBPL1	0.0388416	0.561862
AMC.26	RedPenMC	T-cells	TOB1	0.0389114	0.959838
AMC.26	RedPenMC	T-cells	SEC23B	0.0389662	0.836352
AMC.26	RedPenMC	T-cells	HNRNPF	0.0391022	-0.559753
AMC.26	RedPenMC	T-cells	RAB6A	0.0392134	0.787892
AMC.26	RedPenMC	T-cells	CNTRL	0.0395066	-0.761605
AMC.26	RedPenMC	T-cells	SERPINB6	0.0395911	-0.582927
AMC.26	RedPenMC	T-cells	SACM1L	0.0396717	0.546576
AMC.26	RedPenMC	T-cells	ABCD3	0.0396987	-0.736938
AMC.26	RedPenMC	T-cells	AP3B1	0.0402974	-0.774115
AMC.26	RedPenMC	T-cells	PCDH9	0.0418328	-0.60123
AMC.26	RedPenMC	T-cells	MIR4435-1HG	0.0419858	-0.768835
AMC.26	RedPenMC	T-cells	STK4	0.0421693	0.792549
AMC.26	RedPenMC	T-cells	PDS5A	0.0423701	-0.543135
AMC.26	RedPenMC	T-cells	MAPK1	0.0444936	-1.03041
AMC.26	RedPenMC	T-cells	FCRL6	0.0468861	-1.04146
AMC.26	RedPenMC	T-cells	PDLIM5	0.0484392	-1.81929
AMC.26	RedPenMC	T-cells	MYO1F	0.04892	-0.562219
RedPenMC	NC.38	L5/6	BEX1	4.25368e-08	-0.843297
RedPenMC	NC.38	L5/6	C5orf17	4.25368e-08	-1.40393
RedPenMC	NC.38	L5/6	CTXN1	1.72312e-06	-0.594578
RedPenMC	NC.38	L5/6	BEX2	1.72312e-06	-0.50172
RedPenMC	NC.38	L5/6	STMN1	2.52189e-06	-1.29595
RedPenMC	NC.38	L5/6	NRGN	2.667e-06	-1.36901
RedPenMC	NC.38	L5/6	VSNL1	4.9156e-06	-0.776564
RedPenMC	NC.38	L5/6	TPI1	7.97913e-06	-0.610335
RedPenMC	NC.38	L5/6	TUBB2A	7.97913e-06	-0.722888
RedPenMC	NC.38	L5/6	ACTB	9.21217e-06	-1.3242
RedPenMC	NC.38	L5/6	FAIM2	9.33735e-06	-0.943735
RedPenMC	NC.38	L5/6	EIF4A2	2.03606e-05	-1.08007
RedPenMC	NC.38	L5/6	CCK	2.54727e-05	-0.916095
RedPenMC	NC.38	L5/6	HPCA	3.19784e-05	-0.707518
RedPenMC	NC.38	L5/6	TCEAL2	3.19784e-05	-0.522192
RedPenMC	NC.38	L5/6	UBB	3.41371e-05	-0.560193
RedPenMC	NC.38	L5/6	GABRA1	4.18303e-05	-0.831795
RedPenMC	NC.38	L5/6	PEBP1	4.90228e-05	-0.960814
RedPenMC	NC.38	L5/6	CACNA1A	7.11048e-05	0.629638
RedPenMC	NC.38	L5/6	CLSTN1	9.58346e-05	-0.703307
RedPenMC	NC.38	L5/6	ANKRD18B	0.000114264	0.509745
RedPenMC	NC.38	L5/6	TSPAN7	0.000133334	-1.0235
RedPenMC	NC.38	L5/6	CREG2	0.00013439	-0.871987
RedPenMC	NC.38	L5/6	CTC-535M15.2	0.000159247	-1.24583
RedPenMC	NC.38	L5/6	PRNP	0.000180254	-0.636795
RedPenMC	NC.38	L5/6	CAMK2A	0.000185988	-0.51902
RedPenMC	NC.38	L5/6	NCDN	0.0001973	-0.692991
RedPenMC	NC.38	L5/6	PKM	0.00020991	-0.78178
RedPenMC	NC.38	L5/6	TMSB4X	0.000232616	-0.988402
RedPenMC	NC.38	L5/6	NLGN1	0.000238898	0.559901
RedPenMC	NC.38	L5/6	MAP1B	0.000255069	-0.59282
RedPenMC	NC.38	L5/6	TAGLN3	0.00026281	-0.634825
RedPenMC	NC.38	L5/6	PCSK1N	0.000272582	-1.04084
RedPenMC	NC.38	L5/6	PIK3R1	0.000324325	-0.532648
RedPenMC	NC.38	L5/6	TMEM66	0.000333468	-0.614325
RedPenMC	NC.38	L5/6	BASP1	0.000414444	-0.671477
RedPenMC	NC.38	L5/6	IDS	0.000464717	-1.04563
RedPenMC	NC.38	L5/6	RGS4	0.000523939	-0.971087
RedPenMC	NC.38	L5/6	RAB6B	0.000547885	-0.587314
RedPenMC	NC.38	L5/6	NGFRAP1	0.000562057	-0.786889
RedPenMC	NC.38	L5/6	CALM3	0.000565027	-1.20709
RedPenMC	NC.38	L5/6	SEPW1	0.000743888	-0.632545
RedPenMC	NC.38	L5/6	ALDOA	0.000760282	-0.614409
RedPenMC	NC.38	L5/6	CCDC88A	0.000780715	0.661474
RedPenMC	NC.38	L5/6	GRM3	0.000856699	0.527916
RedPenMC	NC.38	L5/6	CALM1	0.000866958	-1.07375
RedPenMC	NC.38	L5/6	AC018359.1	0.000888729	0.608184
RedPenMC	NC.38	L5/6	SUB1	0.000940212	-0.528821
RedPenMC	NC.38	L5/6	LINC00657	0.000954056	-0.950841
RedPenMC	NC.38	L5/6	ZFAND5	0.00105638	-0.546522
RedPenMC	NC.38	L5/6	RPS15	0.00105683	-0.652885
RedPenMC	NC.38	L5/6	STX1B	0.00106703	-0.577382
RedPenMC	NC.38	L5/6	HFM1	0.00108215	0.530194
RedPenMC	NC.38	L5/6	CLMP	0.00112068	0.570156
RedPenMC	NC.38	L5/6	MLLT11	0.00122298	-0.547364
RedPenMC	NC.38	L5/6	ACTG1	0.00133279	-0.809657
RedPenMC	NC.38	L5/6	ENO1	0.00134055	-0.564218
RedPenMC	NC.38	L5/6	EID1	0.00134392	-0.619908
RedPenMC	NC.38	L5/6	FKBP1A	0.00165008	-0.521709
RedPenMC	NC.38	L5/6	PDP1	0.0019941	-0.6611
RedPenMC	NC.38	L5/6	YWHAB	0.00202295	-0.751783
RedPenMC	NC.38	L5/6	SV2A	0.00212098	-0.604141
RedPenMC	NC.38	L5/6	PWAR6	0.00220574	-0.709942
RedPenMC	NC.38	L5/6	CLIP3	0.00224012	-0.62676
RedPenMC	NC.38	L5/6	THY1	0.00227397	-0.873554
RedPenMC	NC.38	L5/6	YWHAH	0.00228407	-0.908584
RedPenMC	NC.38	L5/6	DYNLL2	0.00234225	-0.584194
RedPenMC	NC.38	L5/6	JUND	0.00236195	-0.562595
RedPenMC	NC.38	L5/6	CKB	0.00240983	-0.78165
RedPenMC	NC.38	L5/6	ATP6V1B2	0.00246314	-0.66342
RedPenMC	NC.38	L5/6	STMN2	0.00252926	-0.595346
RedPenMC	NC.38	L5/6	TAF1D	0.00275412	0.556447
RedPenMC	NC.38	L5/6	MARCKS	0.00276508	-0.693925
RedPenMC	NC.38	L5/6	SYT4	0.0028723	-0.565151
RedPenMC	NC.38	L5/6	SERINC1	0.00294289	-0.849024
RedPenMC	NC.38	L5/6	REEP5	0.00302162	-0.505751
RedPenMC	NC.38	L5/6	OLFM1	0.00304168	-0.521344
RedPenMC	NC.38	L5/6	PRB2	0.00307037	0.5378
RedPenMC	NC.38	L5/6	RP11-269F21.3	0.00316831	-1.13945
RedPenMC	NC.38	L5/6	PNISR	0.0032524	0.705279
RedPenMC	NC.38	L5/6	NDRG4	0.00335977	-0.588636
RedPenMC	NC.38	L5/6	RAB3A	0.00359559	-0.694123
RedPenMC	NC.38	L5/6	FTH1	0.00384177	-1.02474
RedPenMC	NC.38	L5/6	KTN1	0.0040341	0.501429
RedPenMC	NC.38	L5/6	SPARCL1	0.00426657	-0.781231
RedPenMC	NC.38	L5/6	YPEL3	0.00433339	-0.6777
RedPenMC	NC.38	L5/6	CAMK2N1	0.00433633	-0.738645
RedPenMC	NC.38	L5/6	RTN4	0.00471637	-0.610645
RedPenMC	NC.38	L5/6	DGCR5	0.00473848	0.692055
RedPenMC	NC.38	L5/6	PSAP	0.00542771	-0.676272
RedPenMC	NC.38	L5/6	CCDC85B	0.00550426	-0.563864
RedPenMC	NC.38	L5/6	RPL10	0.00588	-0.525882
RedPenMC	NC.38	L5/6	TUBB4A	0.00618089	-0.548654
RedPenMC	NC.38	L5/6	CEND1	0.00618593	-0.595372
RedPenMC	NC.38	L5/6	VGF	0.00619568	-0.707762
RedPenMC	NC.38	L5/6	ENC1	0.00622137	-0.861948
RedPenMC	NC.38	L5/6	GNAS	0.00679731	-0.798077
RedPenMC	NC.38	L5/6	SYT11	0.00700614	-0.59203
RedPenMC	NC.38	L5/6	USP11	0.00701434	-0.704347
RedPenMC	NC.38	L5/6	EEF1A2	0.00716552	-0.652863
RedPenMC	NC.38	L5/6	DPP6	0.00763694	0.554049
RedPenMC	NC.38	L5/6	GSK3A	0.00849919	-0.524145
RedPenMC	NC.38	L5/6	PNMA2	0.00873341	-0.597455
RedPenMC	NC.38	L5/6	ATP1A1	0.0087596	-0.540901
RedPenMC	NC.38	L5/6	FTL	0.00879854	-0.817781
RedPenMC	NC.38	L5/6	UBC	0.00955324	-0.672522
RedPenMC	NC.38	L5/6	KLC1	0.00997394	-0.64686
RedPenMC	NC.38	L5/6	SNED1	0.0103918	0.506544
RedPenMC	NC.38	L5/6	MTCH1	0.0104093	-0.598048
RedPenMC	NC.38	L5/6	PCBP1	0.0105405	-0.502544
RedPenMC	NC.38	L5/6	YWHAG	0.01091	-0.830603
RedPenMC	NC.38	L5/6	PRKCA	0.0110117	0.540039
RedPenMC	NC.38	L5/6	BEX4	0.01187	-0.60131
RedPenMC	NC.38	L5/6	TMEM232	0.0124044	0.510182
RedPenMC	NC.38	L5/6	APLP1	0.0130501	-0.810286
RedPenMC	NC.38	L5/6	PRKAR1A	0.0135997	-0.568998
RedPenMC	NC.38	L5/6	OAZ1	0.0147412	-0.600025
RedPenMC	NC.38	L5/6	AC010127.3	0.0157906	0.589941
RedPenMC	NC.38	L5/6	FAM127A	0.0186097	-0.5115
RedPenMC	NC.38	L5/6	ENO2	0.0186134	-0.748865
RedPenMC	NC.38	L5/6	TMEM160	0.0187238	-0.506441
RedPenMC	NC.38	L5/6	SLC17A7	0.0189514	-0.530615
RedPenMC	NC.38	L5/6	FKBP8	0.0200927	-0.675733
RedPenMC	NC.38	L5/6	PHYHIP	0.0205611	-0.600618
RedPenMC	NC.38	L5/6	DAB1	0.0208754	1.10155
RedPenMC	NC.38	L5/6	EIF1	0.0211029	-0.554708
RedPenMC	NC.38	L5/6	ANKRD36	0.0231984	0.601332
RedPenMC	NC.38	L5/6	ANKRD30BL	0.0239086	0.740286
RedPenMC	NC.38	L5/6	TUBA1A	0.0240195	-0.538224
RedPenMC	NC.38	L5/6	PRRC2C	0.0240933	0.721773
RedPenMC	NC.38	L5/6	AC159540.1	0.0241027	0.7243
RedPenMC	NC.38	L5/6	SLC22A17	0.0252483	-0.551161
RedPenMC	NC.38	L5/6	TUBA4A	0.0260896	-0.555748
RedPenMC	NC.38	L5/6	CFL1	0.0261354	-0.652722
RedPenMC	NC.38	L5/6	AP001347.6	0.0271231	0.544211
RedPenMC	NC.38	L5/6	COX4I1	0.0275846	-0.623774
RedPenMC	NC.38	L5/6	AES	0.0276484	-0.633108
RedPenMC	NC.38	L5/6	KIAA1217	0.0282891	0.962654
RedPenMC	NC.38	L5/6	UCHL1	0.0288437	-0.642598
RedPenMC	NC.38	L5/6	H3F3B	0.0308048	-0.548886
RedPenMC	NC.38	L5/6	NPTXR	0.0308395	-0.608914
RedPenMC	NC.38	L5/6	DYNLL1	0.0309447	-0.562549
RedPenMC	NC.38	L5/6	NDFIP1	0.031496	-0.561143
RedPenMC	NC.38	L5/6	BSN	0.0330324	-0.556767
RedPenMC	NC.38	L5/6	RIMS3	0.0331941	-0.541403
RedPenMC	NC.38	L5/6	ZNF385D	0.0344774	1.50994
RedPenMC	NC.38	L5/6	ATP6AP1	0.034495	-0.50349
RedPenMC	NC.38	L5/6	GDI1	0.0345107	-0.576991
RedPenMC	NC.38	L5/6	RPL15	0.0349504	-0.662219
RedPenMC	NC.38	L5/6	NAPB	0.0352373	-0.649774
RedPenMC	NC.38	L5/6	PGM2L1	0.0397898	-0.506009
RedPenMC	NC.38	L5/6	PDE3B	0.0403449	0.822588
RedPenMC	NC.38	L5/6	SERINC3	0.0416693	-0.595537
RedPenMC	NC.38	L5/6	PTMA	0.0423723	-0.503117
RedPenMC	NC.38	L5/6	YWHAE	0.042878	-0.518346
RedPenMC	NC.38	L5/6	BDP1	0.0432852	0.604632
RedPenMC	NC.38	L5/6	TOMM20	0.0458155	-0.550979
RedPenMC	NC.38	L5/6	TTC14	0.0462772	0.515604
RedPenMC	NC.38	L5/6	SCN3B	0.0478825	-0.548636
RedPenMC	NC.38	L5/6	KIF1A	0.0481157	-0.500756
RedPenMC	NC.38	EN-mix	CALM1	7.83196e-10	-1.18662
RedPenMC	NC.38	EN-mix	NRGN	2.09712e-08	-1.31189
RedPenMC	NC.38	EN-mix	MAP1B	6.0557e-07	-0.618811
RedPenMC	NC.38	EN-mix	YWHAG	6.9485e-07	-0.829115
RedPenMC	NC.38	EN-mix	FAIM2	9.17609e-07	-0.859949
RedPenMC	NC.38	EN-mix	RAB3A	1.49274e-06	-0.815455
RedPenMC	NC.38	EN-mix	TUBA1B	1.577e-06	-0.92403
RedPenMC	NC.38	EN-mix	ACTB	1.83046e-06	-1.29314
RedPenMC	NC.38	EN-mix	EIF4A2	2.12987e-06	-1.00722
RedPenMC	NC.38	EN-mix	LL22NC03-2H8.5	3.11814e-06	0.708243
RedPenMC	NC.38	EN-mix	CALM3	3.56721e-06	-1.25094
RedPenMC	NC.38	EN-mix	FTH1	1.235e-05	-1.53267
RedPenMC	NC.38	EN-mix	JUND	1.41773e-05	-0.598121
RedPenMC	NC.38	EN-mix	PEBP1	1.87856e-05	-1.12893
RedPenMC	NC.38	EN-mix	ATP1A1	2.05323e-05	-0.614648
RedPenMC	NC.38	EN-mix	GUK1	2.08323e-05	-0.617811
RedPenMC	NC.38	EN-mix	CKB	2.20734e-05	-1.23937
RedPenMC	NC.38	EN-mix	NGFRAP1	2.57411e-05	-1.05125
RedPenMC	NC.38	EN-mix	PDZRN4	2.96215e-05	0.524951
RedPenMC	NC.38	EN-mix	NDRG2	3.19784e-05	-0.771394
RedPenMC	NC.38	EN-mix	C5orf17	3.19784e-05	-1.42451
RedPenMC	NC.38	EN-mix	LYNX1	3.40684e-05	-0.522527
RedPenMC	NC.38	EN-mix	TUBB	4.74703e-05	-0.797493
RedPenMC	NC.38	EN-mix	VSNL1	4.84894e-05	-0.593842
RedPenMC	NC.38	EN-mix	OAZ1	5.1147e-05	-0.795163
RedPenMC	NC.38	EN-mix	STMN1	5.99773e-05	-1.23887
RedPenMC	NC.38	EN-mix	LINC00657	6.27617e-05	-0.941822
RedPenMC	NC.38	EN-mix	HSP90AB1	6.4096e-05	-0.76254
RedPenMC	NC.38	EN-mix	APLP1	6.97317e-05	-0.781724
RedPenMC	NC.38	EN-mix	PWAR6	7.82128e-05	-0.583535
RedPenMC	NC.38	EN-mix	THY1	8.11773e-05	-1.21148
RedPenMC	NC.38	EN-mix	RPS27A	8.52697e-05	-0.528523
RedPenMC	NC.38	EN-mix	IDS	0.000110096	-0.914581
RedPenMC	NC.38	EN-mix	NAPB	0.000110577	-0.663804
RedPenMC	NC.38	EN-mix	PHYHIP	0.000118341	-0.691856
RedPenMC	NC.38	EN-mix	RTN4	0.000130097	-0.692301
RedPenMC	NC.38	EN-mix	YWHAH	0.000172835	-0.954354
RedPenMC	NC.38	EN-mix	CCDC85B	0.000172983	-0.805021
RedPenMC	NC.38	EN-mix	FTL	0.000222839	-1.23395
RedPenMC	NC.38	EN-mix	EEF1A2	0.000238674	-0.768048
RedPenMC	NC.38	EN-mix	PCSK1N	0.000262077	-1.26285
RedPenMC	NC.38	EN-mix	CEND1	0.000264385	-0.660079
RedPenMC	NC.38	EN-mix	LY6H	0.000281946	-0.844316
RedPenMC	NC.38	EN-mix	BEX4	0.000289446	-0.659866
RedPenMC	NC.38	EN-mix	PRNP	0.000291206	-0.657229
RedPenMC	NC.38	EN-mix	ENC1	0.000340476	-0.900107
RedPenMC	NC.38	EN-mix	FAM134A	0.000359796	-0.50052
RedPenMC	NC.38	EN-mix	CTXN1	0.000414603	-0.708948
RedPenMC	NC.38	EN-mix	TSPAN7	0.000442747	-1.07421
RedPenMC	NC.38	EN-mix	PSAP	0.000504573	-0.918951
RedPenMC	NC.38	EN-mix	MTURN	0.000578094	-0.515667
RedPenMC	NC.38	EN-mix	NCDN	0.000655328	-0.744818
RedPenMC	NC.38	EN-mix	SCN3B	0.000716476	-0.549144
RedPenMC	NC.38	EN-mix	RPL13	0.000738185	-0.935591
RedPenMC	NC.38	EN-mix	PKM	0.00074526	-0.853581
RedPenMC	NC.38	EN-mix	CAMK2N1	0.000772417	-0.868006
RedPenMC	NC.38	EN-mix	FKBP1A	0.000782556	-0.57156
RedPenMC	NC.38	EN-mix	SLC25A6	0.000805261	-0.523824
RedPenMC	NC.38	EN-mix	ATP6V1E1	0.000825995	-0.546704
RedPenMC	NC.38	EN-mix	NLRP1	0.000840145	-0.651429
RedPenMC	NC.38	EN-mix	RPL15	0.000969218	-0.98339
RedPenMC	NC.38	EN-mix	USP11	0.00101925	-0.575862
RedPenMC	NC.38	EN-mix	RPL41	0.00125962	-0.51644
RedPenMC	NC.38	EN-mix	RGS4	0.00136994	-0.676991
RedPenMC	NC.38	EN-mix	CFL1	0.00149152	-0.797722
RedPenMC	NC.38	EN-mix	RPS19	0.00152805	-0.756604
RedPenMC	NC.38	EN-mix	RPS23	0.00156653	-0.63868
RedPenMC	NC.38	EN-mix	TMEM66	0.00173897	-0.581539
RedPenMC	NC.38	EN-mix	KIF1A	0.00174111	-0.543303
RedPenMC	NC.38	EN-mix	STMN2	0.00176837	-0.64912
RedPenMC	NC.38	EN-mix	RPS15	0.00177695	-0.883807
RedPenMC	NC.38	EN-mix	RPL19	0.00191874	-0.649849
RedPenMC	NC.38	EN-mix	PJA2	0.00201001	-0.598998
RedPenMC	NC.38	EN-mix	ATP6V1F	0.00201222	-0.561062
RedPenMC	NC.38	EN-mix	RPL8	0.00201817	-0.60154
RedPenMC	NC.38	EN-mix	PREPL	0.00205069	-0.558446
RedPenMC	NC.38	EN-mix	YWHAB	0.00206866	-0.743892
RedPenMC	NC.38	EN-mix	TOMM20	0.00213035	-0.591589
RedPenMC	NC.38	EN-mix	ITM2B	0.00223863	-0.603176
RedPenMC	NC.38	EN-mix	NDUFA4	0.00224342	-0.689238
RedPenMC	NC.38	EN-mix	UBB	0.00227726	-0.834822
RedPenMC	NC.38	EN-mix	FAM107A	0.00232445	-0.613255
RedPenMC	NC.38	EN-mix	ATP6V0E2	0.00237799	-0.647602
RedPenMC	NC.38	EN-mix	MARCKS	0.00239504	-0.707671
RedPenMC	NC.38	EN-mix	BASP1	0.00241328	-0.604833
RedPenMC	NC.38	EN-mix	BSG	0.00252988	-0.503037
RedPenMC	NC.38	EN-mix	FRAS1	0.00256862	0.519345
RedPenMC	NC.38	EN-mix	SNCB	0.00263525	-0.538168
RedPenMC	NC.38	EN-mix	RAB6B	0.00273663	-0.580984
RedPenMC	NC.38	EN-mix	RPS3	0.00274738	-0.508165
RedPenMC	NC.38	EN-mix	GNAS	0.0027571	-0.708473
RedPenMC	NC.38	EN-mix	TAGLN3	0.00280474	-0.774431
RedPenMC	NC.38	EN-mix	PNMA2	0.00281157	-0.598389
RedPenMC	NC.38	EN-mix	ARF1	0.00290254	-0.62937
RedPenMC	NC.38	EN-mix	EID1	0.00295075	-0.578853
RedPenMC	NC.38	EN-mix	MLLT11	0.00298252	-0.524214
RedPenMC	NC.38	EN-mix	AC159540.1	0.00302612	0.552887
RedPenMC	NC.38	EN-mix	MCHR2	0.00308015	0.53839
RedPenMC	NC.38	EN-mix	PEA15	0.00319735	-0.649671
RedPenMC	NC.38	EN-mix	TUBA1A	0.00332913	-0.849502
RedPenMC	NC.38	EN-mix	SET	0.00357481	-0.512489
RedPenMC	NC.38	EN-mix	YPEL3	0.0038391	-0.625489
RedPenMC	NC.38	EN-mix	DYNLL1	0.00413114	-1.03931
RedPenMC	NC.38	EN-mix	ACTG1	0.00469593	-1.16812
RedPenMC	NC.38	EN-mix	TMEM160	0.00499399	-0.532432
RedPenMC	NC.38	EN-mix	WBP2	0.00509267	-0.544783
RedPenMC	NC.38	EN-mix	CCK	0.00517317	-0.983778
RedPenMC	NC.38	EN-mix	ENO1	0.00542757	-0.594188
RedPenMC	NC.38	EN-mix	ZFAND5	0.00579843	-0.544863
RedPenMC	NC.38	EN-mix	SERINC1	0.00610347	-0.76823
RedPenMC	NC.38	EN-mix	CALY	0.00611164	-0.779936
RedPenMC	NC.38	EN-mix	ALDOA	0.00617092	-1.05135
RedPenMC	NC.38	EN-mix	SEPW1	0.00620897	-0.853591
RedPenMC	NC.38	EN-mix	TMSB4X	0.00633767	-1.03649
RedPenMC	NC.38	EN-mix	SV2A	0.00636787	-0.537246
RedPenMC	NC.38	EN-mix	CD81	0.00663138	-0.697115
RedPenMC	NC.38	EN-mix	UCHL1	0.00735288	-0.737787
RedPenMC	NC.38	EN-mix	MTCH1	0.00745247	-0.701792
RedPenMC	NC.38	EN-mix	BEX2	0.00755931	-0.539507
RedPenMC	NC.38	EN-mix	ARHGDIG	0.00759687	-0.725031
RedPenMC	NC.38	EN-mix	TMEM130	0.00773288	-0.586401
RedPenMC	NC.38	EN-mix	BEX1	0.00776749	-0.961786
RedPenMC	NC.38	EN-mix	UBC	0.00781676	-0.958105
RedPenMC	NC.38	EN-mix	CLSTN1	0.00787908	-0.605321
RedPenMC	NC.38	EN-mix	SYT11	0.00803687	-0.544265
RedPenMC	NC.38	EN-mix	CHCHD2	0.00849919	-0.551275
RedPenMC	NC.38	EN-mix	C9orf16	0.00873731	-0.538683
RedPenMC	NC.38	EN-mix	RPL29	0.00897138	-0.779872
RedPenMC	NC.38	EN-mix	TPT1	0.0100654	-0.656674
RedPenMC	NC.38	EN-mix	EEF2	0.0108615	-0.558084
RedPenMC	NC.38	EN-mix	RPL4	0.0115019	-0.569262
RedPenMC	NC.38	EN-mix	NAT8L	0.0117176	-0.582745
RedPenMC	NC.38	EN-mix	SLC22A17	0.0124231	-0.658798
RedPenMC	NC.38	EN-mix	KLC1	0.012776	-0.730814
RedPenMC	NC.38	EN-mix	TUBA4A	0.0130119	-0.743019
RedPenMC	NC.38	EN-mix	TPI1	0.0131508	-0.730079
RedPenMC	NC.38	EN-mix	ITM2C	0.0135934	-0.874207
RedPenMC	NC.38	EN-mix	SERF2	0.0139645	-0.600085
RedPenMC	NC.38	EN-mix	MZT2B	0.0142114	-0.533953
RedPenMC	NC.38	EN-mix	CLIP3	0.0144267	-0.573893
RedPenMC	NC.38	EN-mix	TSPYL1	0.0145315	-0.541019
RedPenMC	NC.38	EN-mix	TUBB2A	0.0148061	-0.859916
RedPenMC	NC.38	EN-mix	RHBDD2	0.0156848	-0.566164
RedPenMC	NC.38	EN-mix	TUBB4B	0.0160009	-0.633482
RedPenMC	NC.38	EN-mix	TMEM132D	0.0164176	0.60668
[truncated: 888 more rows]

## Sheet: Supplementary Table 7 
Table S7
Antibody	Cell type	AMC.26 vs RedpenMC, P value	RedPenMC vs NC.38, P value	NC.38 vs AMC.26, P value
H2A2	OPCs	0.000235116	6.79304e-14	2.69907e-19
H2A2	Oligodendrocyte	7.34483e-25	3.06503e-161	6.36993e-210
H2A2	Microglia	6.99649e-06	2.46246e-38	5.19375e-44
H2A2	L5/6	0.0666095	1.87502e-29	1.30918e-37
H2A2	L4	8.68821e-05	3.28172e-40	1.78036e-75
H2A2	L2/3	7.44846e-10	7.21389e-95	1.85782e-149
H2A2	Astrocytes	3.1059e-16	2.33596e-163	3.12386e-210
H2B	OPCs	0.00425767	2.20928e-20	5.43177e-23
H2B	Oligodendrocyte	3.27143e-07	6.30976e-177	1.76782e-195
H2B	Microglia	0.0390585	1.97366e-31	4.14296e-34
H2B	L5/6	0.00277482	1.93483e-29	2.98721e-33
H2B	L4	3.4813e-05	3.33691e-94	2.45723e-125
H2B	L2/3	6.81528e-10	2.63542e-175	4.40859e-199
H2B	Astrocytes	1.00414e-15	1.6946e-178	3.53088e-203
H3	OPCs	0.579311	8.1807e-12	5.97922e-14
H3	Oligodendrocyte	0.00278666	3.62925e-44	8.54099e-45
H3	Microglia	0.00228204	1.03942e-17	1.05017e-06
H3	L5/6	0.00269445	3.97038e-14	2.95299e-20
H3	L4	0.00100386	1.43455e-30	1.24189e-36
H3	L2/3	7.26002e-08	9.33469e-64	2.04531e-102
H3	Astrocytes	0.353548	6.32116e-40	2.61191e-44
H3K27me3	OPCs	0.0553574	2.92496e-13	4.59952e-16
H3K27me3	Oligodendrocyte	0.00108652	1.27735e-81	2.42307e-94
H3K27me3	Microglia	0.0331969	2.96142e-14	6.85629e-17
H3K27me3	L5/6	0.0193497	7.49359e-11	4.54844e-15
H3K27me3	L4	0.0917306	1.23494e-46	7.71358e-48
H3K27me3	L2/3	2.28723e-05	5.56191e-57	2.0874e-79
H3K27me3	Astrocytes	1.93743e-09	1.15532e-71	2.64057e-92
H3K4me3	OPCs	0.00780026	0.000956979	2.70617e-07
H3K4me3	Oligodendrocyte	0.0364059	1.8738e-33	2.15162e-37
H3K4me3	Microglia	0.0149844	0.000511955	8.90614e-07
H3K4me3	L5/6	0.0964231	3.59307e-14	1.18938e-10
H3K4me3	L4	0.132178	8.01314e-32	5.19587e-27
H3K4me3	L2/3	0.719119	5.43299e-57	5.15898e-60
H3K4me3	Astrocytes	0.0259944	1.77883e-50	5.06635e-59
H3K9me1	OPCs	8.56528e-27	1.81226e-35	5.98529e-73
H3K9me1	Oligodendrocyte	8.86229e-30	8.07929e-300	4.7451e-300
H3K9me1	Microglia	1.73769e-06	4.36083e-74	2.15337e-53
H3K9me1	L5/6	9.99916e-33	3.94707e-63	6.1459e-79
H3K9me1	L4	1.52615e-59	7.89631e-112	5.65153e-124
H3K9me1	L2/3	1.23805e-175	6.00859e-300	0
H3K9me1	Astrocytes	4.12069e-37	1.02157e-248	0
H3K9me3	OPCs	2.59175e-18	0.033239	2.49407e-19
H3K9me3	Oligodendrocyte	5.86174e-15	4.99682e-14	2.73675e-38
H3K9me3	Microglia	0.0217547	1.81701e-12	3.61067e-12
H3K9me3	L5/6	2.81784e-19	0.071641	2.59388e-22
H3K9me3	L4	3.56383e-27	1.02418e-10	5.23897e-49
H3K9me3	L2/3	6.9374e-87	1.20873e-32	9.41138e-179
H3K9me3	Astrocytes	5.28026e-10	6.03555e-78	5.91458e-123
NeuN	OPCs	0.343334	1.25627e-05	0.000104669
NeuN	Oligodendrocyte	0.185783	5.43207e-49	1.07232e-38
NeuN	Microglia	0.0267656	2.19798e-15	1.06658e-08
NeuN	L5/6	2.16884e-21	0.000139737	9.26933e-13
NeuN	L4	7.41408e-25	0.00344745	6.80822e-30
NeuN	L2/3	3.52946e-74	0.6824	1.68841e-99
NeuN	Astrocytes	8.73226e-06	1.14805e-49	1.36294e-72
SOX2	OPCs	1.77176e-05	9.74928e-05	0.174622
SOX2	Oligodendrocyte	0.191789	1.77245e-51	3.86132e-34
SOX2	Microglia	0.798561	3.71647e-13	1.31313e-12
SOX2	L5/6	7.29344e-13	6.25816e-18	1.98355e-05
SOX2	L4	1.22991e-10	3.83414e-18	0.129968
SOX2	L2/3	1.53974e-25	3.67155e-37	0.000336111
SOX2	Astrocytes	6.44983e-15	6.62199e-65	4.16031e-19
